# Supplementary material for: Evolutionary conservation of putative suicidality-related risk genes that produce diminished motivation corrected by clozapine, lithium and antidepressants
Source: Front Psychiatry. 2024 Feb 1;15:1341735. doi: 10.3389/fpsyt.2024.1341735 (PMC10867104; doi:10.3389/fpsyt.2024.1341735)
Supplement: Supplementary file 1 [file Table_1.xls]

## Sheet: Suicide Risk Genes
Supplementary Table 1. Human Putative Suicidality-related Risk genes, C. elegans Orthologs and Associated Phenotypes
Authors & Citation	SNP	Human PSRG	Chromosome	C. elegans counterpart	Phenotypes	Notes
Fabbri & Serretti		Negative symptoms
Am J Med Genet 174B:757, 2017	rs75059851	IGSF9B	11q25	igcm-2	N.A.
		Suicidal ideation
	rs11740474	GALNT10; LARP1; GRIA1*	5q33.2	gly-10	N.A.
	rs2332700	RGS6		egl-10	activity level variant, aldicarb resistant, amplitude of sinusoidal movement variant, backward locomotion variant, backward point velocity decreased, body posture amplitude increased, body posture wavelength increased, chemical hypersensitive, coiling frequency variant, drug response variant, dumpy, egg laying defective, egg laying imipramine resistant, egg retention, fat, forward locomotion decr…
Gonzalez-Castro et al.
Mol Genet Genom Med 7:e983, 2019		Suicide
	rs2685393	SCARA5		C06B8.7	N.A.
	rs5665105	GSHR		npr-35	N.A.
				npr-34	isothermal tracking behavior variant
	rs482304
	rs2948694
	rs561361616	RGS10		rgs-2	quinine chemotaxis variant
				egl-10
				eat-16	adult lethal, aldicarb hypersensitive, amplitude of sinusoidal movement variant, antibody staining reduced, backward locomotion variant, backward point velocity increased, body bend variant, body posture amplitude decreased, body posture wavelength decreased, chemical hypersensitive, coiling frequency variant, constitutive egg laying, dopamine resistant, early eggs laid, eating variant, forward l…
	rs1537577
	rs11198999
	rs11041981	STK33		cmk-1	associative learning variant, dauer formation variant, isothermal tracking behavior variant, neuron calcium transient levels variant, noxious heat avoidance defective, organism temperature response variant, transgene expression increased, transgene expression reduced
				sad-1	aldicarb resistant, cell polarity variant, extended life span, locomotion variant, protein subcellular localization variant, synapse morphology variant
	rs11041993
	rs11041994
	rs11041995
	rs11041997
	rs10840083
	rs10769918
Levey et al.		Suicide
Transl Psychiatry 9:22, 2019	rs1677091	LDHB; IAPP	12p12.1	ldh-1	arsenite hypersensitive
				flp-12	amplitude of sinusoidal movement variant, backing decreased, backward point velocity increased, body posture wavelength increased, coiling frequency increased, fat, forward point velocity increased, head bend angle variant, long, nose movement increased, pausing increased, roaming increased,
	rs683813	ARNTL2	12p11.23	aha-1	early larval arrest, larval lethal, motor neuron morphology variant, neurite connectivity defective
Syntenic blocks	rs72740082	FAH; ARNT2	15q25.1	fah-1	lethal, sterile
				aha-1
Sokolowski et al.		Suicide
Am J Med Genet 177B:774, 2018		RETREG1	5p15.1	None
		PRSS3	9p13.3	try-1	N.A.
				try-3	N.A.
		GSN; …..LHX6	9q33.2	gsnl-1 ……. lim-4; ttx-3	N.A.
				lim-4	butanone chemotaxis variant, dauer formation variant
				ttx-3	associative memory defective, cryophilic, neuron calcium transient levels variant, neuronal cell fate specification variant, organism heat response variant, roaming reduced, thermotaxis variant, thermotolerance reduced, transgene expression reduced
		GNAS	20q13.32	gsa-1	aldicarb hypersensitive, egg laying defective, forward locomotion increased, hyperactive, inhibition of oocyte maturation variant, larval arrest, larval lethal, lethal, levamisole hypersensitive, oocyte meiotic maturation variant, quiescence variant, sluggish
		GRIN2B	12p13.1	nmr-2	associative memory defective
		UBE2H	7q32.2	ubc-8	N.A.
		CACNA1D	3p21.1	unc-2	amplitude of sinusoidal movement variant, axon branching variant, backing decreased, backward locomotion variant, backward point velocity variant, body posture amplitude decreased, body posture amplitude increased, body posture wavelength decreased, cell physiology phenotype, coiling frequency increased, defecation variant, dopamine adaptation variant, drug adaptation variant, fat, forward locomo…
		RNASEH2B	13q14.3	F21D5.6	N.A.
Erlangsen et al.		Suicide
Mol Psychiatry 25:2410, 2020	rs6880062	GRIA1; GALNT10; LARP1	5q33.2	glr-1	aqueous adaptation defective, associative learning variant, associative memory defective, dopamine resistant, drug resistant, evoked postsynaptic current variant, fat content variant, foraging behavior variant, harsh body touch resistant, head movement variant, long term plate tap habituation variant, long-term associative memory phenotype, long-term habituation phenotype, mechanosensation varian…
				gly-10
	rs6880461			larp-1	cytoplasmic processing body variant, dead eggs laid, embryo small, mRNA levels increased, oocyte accumulation, oocyte morphology variant, oogenesis variant, P granule abnormal, protein expression absent, protein expression increased, protein phosphorylation variant, reduced brood size, slow growth
	rs4809706	PREX1; ARFGEF2	20q13.13	vav-1	corpus contraction defect, disorganized pharyngeal EPG, egg retention, endomitotic oocytes, gonad sheath contraction rate reduced, L1 arrest, no expulsion defecation, ovulation variant, pumping asynchronous, reduced brood size, sporadic pumping, synchronization calcium signal defective pharynx
				agef-1	lethal, sterile
	rs4810824
	rs4554696	PDE4B; INSL5	1p31.3	pde-4	plate tap reflex variant, quiescence variant
				ins-18	amplitude of sinusoidal movement variant, backing decreased, backward point velocity decreased, body posture amplitude decreased, body posture wavelength decreased, dauer formation variant, forward locomotion increased, forward point velocity decreased, frequency of body bend variant, head bend angle variant, nose movement decreased, path curvature increased, short, tail bend angle decreased, thi…
Galfalvy et al.		Suicidal behavior
Am J Med Genet B 168B:557, 2015	rs3019286	STK3	8q22.2	cst-1	autophagy block
	rs6480463	ADAMTS14	10q22.1	gon-1	extended life span, germ cell development variant, germline proliferation variant, lethal, no uterus, protein secretion variant, protein subcellular localization variant, somatic gonad primordium development defective, sterile, unfolded protein response variant, vulval cell induction variant
	rs4575	PSME2; CARMIL3	14q12	Y66D12A.9	N.A.
	rs336284	TBX20	7p14.2	mab-9	axon guidance variant, B lineage variant, backward locomotion variant, commisure growth variant, constipated, F lineage variant, gene expression level reduced, hindgut morphology variant, L4 adult molt defect, larval lethal, male copulatory structure absent, male tail development variant, male tail morphology variant, rectal development variant
				tbx-2	dauer, L1 arrest, larval lethal, lethal, neuron cell body absent misplaced, neuron development variant, neuron migration variant, pharyngeal morphology variant, pharynx unattached, rays missing, sterile
	rs4308128	DPP10	2q14.1	dpf-1	N.A.
	rs1374268	DPP10
	rs10997260	CNTNNA3	10q21.3	hmp-1	body morphology variant, embryonic lethal, lethal, protein subcellular localization variant, sterile, ventral closure defective
	rs1530609	STK32B	4p16.2	M03C11.1	N.A.
Dwivedi et al.		Suicide - Protein-based
Biol Psychiatry 67:1017, 2010		PDPK1	16p13.3	pdk-1	carbon dioxide avoidance variant, conflicting sensory integration variant, dauer constitutive, dauer nictation behavior variant, dauer recovery inhibited, DMPP resistant, egg laying variant, enhanced taste aversion defective, extended life span, locomotion variant, long, protein degradation variant, radiation induced germ cell apoptosis resistant, reduced brood size, selenium response variant, sh…
Mullins et al.		Suicidal behavior
Am J Psychiatry 176:651, 2019	rs45593736	ARL5B; ….CACNB2	10p12.32	arl-5	Multiple entries : 2
	rs138689899	MYO7B	2q14.3	hum-6	N.A.
Sawada et al.		Suicide - Protein-based
Mol Psychiatry 7:484, 2002		CPLX1		cpx-1	acetylcholinesterase inhibitor hypersensitive, aldicarb hypersensitive, locomotion variant
Perlis et al.		Suicide
Am J Psychiatry 167:12, 2010	rs2576377	ABI3BP	3q12.2	unc-40	amplitude of sinusoidal movement variant, anchor cell invasion variant, antibody staining reduced, axon branching variant, axon development variant, axon guidance variant, axon outgrowth variant, axon trajectory variant, backward locomotion variant, backward point velocity variant, body posture amplitude decreased, body posture wavelength decreased, cell polarity variant, coiling frequency varian…
	rs1417259	LRRIQ3	1p31.1	T05H4.3; C06A8.6	N.A.	schizophrenia gene
	rs1466846	TBL1XR1	3q26.32	wdr-5.1	embryonic lethal, extended life span, germline mortal, growth variant, histone methylation variant, lethal, protein methylation variant, reduced brood size, RNAi response variant, sterile, transgenerational accumulation of histone methylation	near KCNMB2; sel-10 is imipramine resistant
				sel-10	bloated, cell death sexually dimorphic increased, cell survival sexually dimorphic increased, egg laying defective, egg laying imipramine resistant, egg laying variant, feminization of germline, hermaphrodite sexual development variant, imipramine resistant, increased genetic pathway signal, male morphology variant, male sexual development variant, masculinization of germline, masculinized, neuro…
				wdr-5.3	lethal, sterile
	rs6548036	CAPN13	2p23.1	clp-1	necrotic cell death decreased	GALNT4 adjacent, type 2 diabetes connection, paraplegia
				clp-4	N.A.
	rs7655668	SLC4A4	4q13.3	abts-1	body bend variant, body lengthening response to muscimol variant, egg laying defective, egg laying response to muscimol variant, fewer eggs laid, muscimol response variant, short	GABAergic, cholinergic transmission
Kimbrel et al.		Suicide attempts/ideation
Psychiatry Res 269:64, 2018		KCNMB2	3q26.32	Y62H9A.4	N.A.
		ABI3BP	3q12.2	unc-40
		LUZP2	11p14.3	None
Tombacz et al.		Suicide
Sci Rep 7:7106, 2017		CDC34	19p13.3	ubc-3	embryonic lethal, lethal, sterile
		NREP	5q22.1	W03D2.9	N.A.
		ING5	2q37.3	lsy-13	N.A.
		BACE1	11q23.3	asp-4	necrotic cell death decreased
		RAB36	22q11.23	rab-35	endocytic recycling defective, uptake of yolk defective
		SPAG17	1p12	None
		NHS	Xp22.13	None
		SPINK13	5q32	F14H8.8	N.A.
		EBF4	20p13	unc-3	AB lineage variant, aldicarb resistant, amplitude of sinusoidal movement variant, axon fasciculation variant, backing decreased, backward point velocity variant, body posture amplitude increased, body posture wavelength decreased, body width variant, coiler, coiling frequency increased, dauer formation variant, ectopic expression transgene, extra neuron, forward locomotion decreased, forward poin…
		COL6A6	3q22.1	cutl-23	N.A.
				mua-3	progressive muscle detachment
				mup-4	embryonic arrest, epithelial morphology variant, lethal, muscle attachment variant, muscle cell development variant
		GXYLT1	12q12	lge-1	N.A.
		RPE	2q34	F08F8.7	N.A.	adjacent to UNC80
		HIPK2	7q34	hpk-1	aldicarb resistant, age associated fluorescence decreased, shortened life span
		NTRK2	9q21.33	cam-1	ALM migration variant, amphid neuron dye filling defect, asymmetric cell division variant, axon guidance variant, axon outgrowth variant, CAN cell migration variant, cell migration variant, cell polarity reversed, clear larva, dauer development phenotype, egg laying defective, HSN migration variant, locomotion variant, lumpy, nerve ring development variant, neurite development variant, neurite mo…
				trk-1	N.A.
		GNAL	18p11.21	gsa-1		IMPA2 - lithium target - adjacent, syntenic block
		PRDM16	1p36.32	egl-43	antibody staining reduced, egg laying defective, egg laying imipramine resistant, HSN migration variant, lethal, male mating efficiency reduced, neuron development variant, sterile, transient bloating
		DENND11	7q34	None
		MARCHF1	4q32.2	_marc-3	not found	marc--3
		SMAD3	15q22.33	sma-2	amplitude of sinusoidal movement variant, annulae morphology variant, backing decreased, backward point velocity decreased, body posture amplitude decreased, body posture wavelength decreased, body size variant, coiling frequency variant, dumpy, fat content reduced, forward locomotion decreased, forward point velocity decreased, frequency of body bend variant, head bend angle variant, male ray mo…
				sma-3	aldicarb hypersensitive, amplitude of sinusoidal movement variant, backward locomotion variant, backward point velocity decreased, body posture amplitude decreased, body posture wavelength decreased, coiling frequency variant, dumpy, fat content reduced, forward locomotion decreased, forward point velocity decreased, frequency of body bend variant, head bend angle variant, lethal, levamisole hype…
		CACNA2D4	12p13.33	unc-36	aldicarb resistant, arecoline hypersensitive, body posture variant, calcium channel modulator hypersensitive, coiler, dopamine adaptation defective, egg laying serotonin hypersensitive, isthmus corpus slippery, locomotion variant, long, loss of asymmetry AWC, loss of left right asymmetry, paralyzed, pharyngeal pumping irregular, pharyngeal pumping reduced, pharyngeal pumping variant, serotonin hy…
		ST14	11q24.3	svh-1	axon regeneration defective, larval arrest, lethal, sterile
		DLG2	11q14.1	dlg-1	N.A.
		PCSK5	9q21.13	bli-4	blistered, embryonic lethal, failure to hatch, gametogenesis variant, L1 arrest, larval arrest, late embryonic arrest, late larval lethal, lethal, sterile	cleaves ins-6 and neuropeptides
		CACNA1C	12p13.33	unc-2		near CACNA2D4; syntenic block
		DGKA	12q13.2	dgk-3	N.A.
		DCC	18q21.2	unc-40
		MYBPC1	12q23.2	C34F6.10	N.A.
		TSPAN6	Xq22.1	tsp-7; tsp-11	N.A.
		MRPL45	17q21	mrpl-45	N.A.
		TMPRSS11F	4q13.2	try-1
		CKB	14q32.33	F46H5.3	N.A.
				F32B5.1	lethal, sterile
				W10C8.5	aldicarb resistant, aldicarb response variant
		SHISA6	17p12	None
		NAV2	11p15.1	unc-53	aldicarb hypersensitive, backward locomotion variant, bag of worms, bursa morphology variant, distal tip cell migration variant, dumpy, egg laying imipramine resistant, egg laying levamisole resistant, egg laying phentolamine resistant, egg laying serotonin resistant, egg laying variant, excretory cell development variant, levamisole hypersensitive, locomotion variant, neuronal outgrowth variant,…
		RERE	1p36.23	egl-27	amplitude of sinusoidal movement variant, antibody staining variant, backing decreased, backward point velocity variant, bag of worms, bloated, body posture amplitude decreased, body posture wavelength decreased, bursa swollen, cell division failure, cell fate specification variant, cell migration variant, coiling frequency increased, drug response variant, egg laying defective, egg laying imipra…
		ZCCHC2	18q21.33	None
		ASB10	7q36.1	M60.7	N.A.	KCNH2 (HERG) adjacent; syntenic block? Zebrafish, yes, GALNT11 near
Willour et al. and Gaynor et al.		Suicidal behavior
Mol Psychiatry 17:433, 2012	rs300774	FAM110C	2p25.3	None
J Psychiatr Res 121:151, 2020	rs300802	SH3YL1	2p25.3	sem-5	cell fate specification variant, cell fate transformation, cell migration variant, egg laying variant, hermaphrodite sex muscle development variant, lethal, maternal effect lethal emb, pattern of transgene expression variant, posterior reversed vulval lineage, protein degradation variant, rod like larval lethal, sex muscle morphology variant, sterile, transgene expression reduced, vulval cell ind…
				sorb-1	N.A.
	rs300799	ACP1	2p25.3	Y94H6A.7	N.A.
	rs300774	ALKAL2	2p25.3	None
	rs10437629	KIAA1549L; HIPK3	11p13	None; hpk-1
	rs7296262	TMEM132C	12q24.32	Y71H2AM.10	N.A.
	rs10170138	LRRTM4	2p12	pan-1	N.A.
	rs2175671	CADM2	3p12.1	igcm-1	N.A.	igcm-2 suicide gene counterpart
	rs9320964	NKAIN2; TRDN	6q22.31	T13H5.6; None	N.A.
	rs12801214	ALX4; CD82; TSPAN18	11p11.2	alr-1	touch resistant	TSPAN18 a schizophrenia/BPD risk gene; ALX4-CD82 beta-catenin CNX
				tsp-12/tsp-8	not found
				tsp-17/tsp-11	not found
				tsp-12	N.A.
				tsp-8	N.A.
				tsp-17	dopamine adaptation variant, organism oxidative stress response hypersensitive, organism oxidative stress response variant, shortened life span, swimming induced paralysis
				tsp-11	N.A.
	rs1543002	FAM155A	13q33.3	nlf-1	fainter	FAM155B and X-linked parkinsonian syndrome
Menke et al.		Suicidal ideation
Neuropsychopharmacology 37:797, 2012	rs1630535	ANXA2; FOXB1	15q22.2	nex-2/nex-1	not found
				nex-2	centriole biogenesis variant, embryonic lethal
				lin-31	cell fate specification variant, egg laying defective, egg laying variant, male mating defective, multivulva, spicules crumpled, transgene expression reduced, vulva cell fate specification variant, vulval cell induction increased, vulval cell lineage variant, vulvaless
	rs10869127	GDA	9q21.13	cpin-1	N.A.
	rs10997044	CTNNA3	10q21.3	hmp-1
Jimenez et al.		Suicidal behavior
Eur Neuropsychopharmacol 23:1452, 2013	rs669838	IMPA2	18p11.21	ttx-7	athermotactic, isothermal tracking behavior variant, neurite morphology variant, protein subcellular localization variant, reduced brood size, sodium chloride chemotaxis defective
	rs4853694	INPP1	2q32.2	bpnt-1	dauer recovery variant, development phenotype, gene expression level high, pathogen avoidance variant
	rs11921360	GSK3B	3q13.33	gsk-3	axon morphology variant, division axis defective, embryonic lethal, excess intestinal cells, larval lethal, lethal, locomotion variant, sterile	POPDC2 very close to GSK3B
	rs1732170	GSK3B		gsk-3
Finseth et al.		Suicidal behavior
J Affect Disord 163:110, 2014	rs2239547	ITIH3/4	3p21.1	None		Highly interconnected with CACNA1B, AKT1 and ZCCHC2 (BPD genes)
Davis et al.		Suicidal ideation
Proc Natl Acad Sci USA 116:11490, 2019		GRM5	11q14.2-3	mgl-2;mgl-1	embryonic lethal
O'Leary et al.		Psychiatric disorders
Mol Psychiatry 27:4464, 2022	rs6500744	RBFOX1	16p13.3	fox-1	egg laying variant
*Note: colored cells indicate where blocks of genes are implicated rather than individual genes.

## Sheet: Human Phenotypes Ensembl.org
Human Gene	Phenotypes, diseases and traits associated with this gene					Phenotype, disease and trait annotations associated with variants in this gene	Source(s)	Number of variants	Show/hide details
IGSF9B	NONE Found					ALL variants with a phenotype annotation	-	20	Show
						Adult body size	NHGRI-EBI GWAS catalog	1	Show
						Alcohol consumption	NHGRI-EBI GWAS catalog	1	Show
						Autism spectrum disorder or schizophrenia	NHGRI-EBI GWAS catalog	1	Show
						Bitter alcoholic beverage consumption	NHGRI-EBI GWAS catalog	1	Show
						ClinVar: phenotype not specified	ClinVar	5	Show
						Cognitive ability, years of educational attainment or schizophrenia pleiotropy	NHGRI-EBI GWAS catalog	1	Show
						Creatinine	dbGaP	1	Show
						Feeling worry	NHGRI-EBI GWAS catalog	1	Show
						Hand grip strength	NHGRI-EBI GWAS catalog	1	Show
						Longitudinal alcohol consumption	NHGRI-EBI GWAS catalog	1	Show
						Migraine	NHGRI-EBI GWAS catalog	1	Show
						Neurociticism	NHGRI-EBI GWAS catalog	1	Show
						Obesity-related traits	NHGRI-EBI GWAS catalog	1	Show
						Parkinson's disease	NHGRI-EBI GWAS catalog	1	Show
						Parkinson's disease or first degree relation to individual with Parkinson's disease	NHGRI-EBI GWAS catalog	1	Show
						Schizophrenia	NHGRI-EBI GWAS catalog	2	Show
						anorexia nervosa, attention-deficit/hyperactivity disorder, autism spectrum disorder, bipolar disorder, major depression, obsessive-compulsive disorder, schizophrenia, or Tourette syndrome pleiotropy
GALNT10	NONE Found					ALL variants with a phenotype annotation	-	19	Show
						Autism spectrum disorder or schizophrenia	NHGRI-EBI GWAS catalog	2	Show
						BMI (adjusted for smoking behaviour)	NHGRI-EBI GWAS catalog	1	Show
						Behavioural disinhibition (generation interaction)	NHGRI-EBI GWAS catalog	1	Show
						Body Mass Index	NHGRI-EBI GWAS catalog, dbGaP	4	Show
						Body mass index (adult)	NHGRI-EBI GWAS catalog	1	Show
						Body mass index (joint analysis main effects and smoking interaction)	NHGRI-EBI GWAS catalog	1	Show
						Carotid artery intima media thickness (sex interaction)	NHGRI-EBI GWAS catalog	1	Show
						Childhood body mass index	NHGRI-EBI GWAS catalog	1	Show
						ClinVar: phenotype not specified	ClinVar	4	Show
						Cognitive ability, years of educational attainment or schizophrenia pleiotropy	NHGRI-EBI GWAS catalog	1	Show
						Feeling tense	NHGRI-EBI GWAS catalog	1	Show
						Menarche age at onset	NHGRI-EBI GWAS catalog	1	Show
						Neurociticism	NHGRI-EBI GWAS catalog	1	Show
						Neurofibrillary tangles	NHGRI-EBI GWAS catalog	1	Show
						Response to quetiapine in schizophrenia	NHGRI-EBI GWAS catalog	1	Show
						Schizophrenia	NHGRI-EBI GWAS catalog	1	Show
						Triglyceride levels	NHGRI-EBI GWAS catalog	1
LARP1	NONE Found					ALL variants with a phenotype annotation	-	13	Show
						Behcet Syndrome	dbGaP	1	Show
						Chin dimples	NHGRI-EBI GWAS catalog	1	Show
						Cholesterol	dbGaP	2	Show
						Cholesterol, LDL	dbGaP	2	Show
						ClinVar: phenotype not specified	ClinVar	2	Show
						Diabetes Mellitus	dbGaP	2	Show
						High light scatter reticulocyte percentage of red cells	NHGRI-EBI GWAS catalog	1	Show
						Mean corpuscular hemoglobin	NHGRI-EBI GWAS catalog	2	Show
						Mean corpuscular volume	NHGRI-EBI GWAS catalog	1	Show
						Monobrow	NHGRI-EBI GWAS catalog	1	Show
						Reticulocyte count	NHGRI-EBI GWAS catalog	1	Show
						Reticulocyte fraction of red cells	NHGRI-EBI GWAS catalog	1
GRIA1	NONE Found					Phenotype, disease and trait	Source(s)	Number of variants	Show/hide details
						Body Weight Changes	dbGaP	1	Show
						Platelet Count	dbGaP	2	Show
						Potassium	dbGaP	2	Show
						Intellectual disability	ClinVar	2	Show
						Asparaginase hypersensitivity in acute lymphoblastic leukemia	NHGRI-EBI GWAS catalog	1	Show
						Schizophrenia	NHGRI-EBI GWAS catalog	6	Show
						Aging (time to event)	NHGRI-EBI GWAS catalog	1	Show
						Anthropometric traits	NHGRI-EBI GWAS catalog	1	Show
						Hand grip strength	NHGRI-EBI GWAS catalog	1	Show
						Obesity-related traits	NHGRI-EBI GWAS catalog	1	Show
						Survival in microsatellite instability low/stable colorectal cancer	NHGRI-EBI GWAS catalog	1	Show
						Stroke	dbGaP	2	Show
						Sudden cardiac arrest	NHGRI-EBI GWAS catalog	1	Show
						Middle childhood and early adolescence aggressive behavior	NHGRI-EBI GWAS catalog	1	Show
						Chronotype	NHGRI-EBI GWAS catalog	1	Show
						HDL cholesterol levels	NHGRI-EBI GWAS catalog	1	Show
						Post bronchodilator FEV1 in COPD	NHGRI-EBI GWAS catalog	1	Show
						Neurodevelopmental disorder	ClinVar	1	Show
						Autism spectrum disorder	ClinVar	1	Show
						General risk tolerance (MTAG)	NHGRI-EBI GWAS catalog	2	Show
						Morning person	NHGRI-EBI GWAS catalog	5	Show
						Non-syndromic intellectual disability	ClinVar	1	Show
						Adult body size	NHGRI-EBI GWAS catalog	1	Show
						ALL variants with a phenotype annotation	-	59	Show
						Annotated by HGMD	HGMD-PUBLIC	2	Show
						ClinVar: phenotype not specified	ClinVar	24	Show
						Variant of unknown significance	ClinVar	1	Show
RGS6	NONE Found					Phenotype, disease and trait	Source(s)	Number of variants	Show/hide details
						Body Height	dbGaP	1	Show
						Heart Rate	NHGRI-EBI GWAS catalog	1	Show
						Hip	dbGaP	1	Show
						Ocular Physiological Phenomena	dbGaP	1	Show
						Sleep	dbGaP	1	Show
						Socioeconomic Factors	dbGaP	1	Show
						Amyotrophic lateral sclerosis (sporadic)	NHGRI-EBI GWAS catalog	1	Show
						Serum alkaline phosphatase levels	NHGRI-EBI GWAS catalog	1	Show
						Schizophrenia	NHGRI-EBI GWAS catalog	2	Show
						C-reactive protein levels	NHGRI-EBI GWAS catalog	2	Show
						Yang-deficiency constitution	NHGRI-EBI GWAS catalog	1	Show
						Economic and political preferences (environmentalism)	NHGRI-EBI GWAS catalog	1	Show
						Intracranial aneurysm	NHGRI-EBI GWAS catalog	1	Show
						Neuroticism	NHGRI-EBI GWAS catalog	1	Show
						Resting heart rate	NHGRI-EBI GWAS catalog	1	Show
						Smoking cessation	NHGRI-EBI GWAS catalog	1	Show
						Systolic blood pressure	NHGRI-EBI GWAS catalog	2	Show
						Waist circumference	dbGaP	1	Show
						Cutaneous psoriasis	NHGRI-EBI GWAS catalog	1	Show
						antipsychotic drug dosage in schizophrenia or schizoaffective disorder	NHGRI-EBI GWAS catalog	1	Show
						Night sleep phenotypes	NHGRI-EBI GWAS catalog	1	Show
						Autism spectrum disorder or schizophrenia	NHGRI-EBI GWAS catalog	2	Show
						Heart rate variability traits (RMSSD)	NHGRI-EBI GWAS catalog	2	Show
						Heart rate variability traits (SDNN)	NHGRI-EBI GWAS catalog	3	Show
						Aspartate aminotransferase levels	NHGRI-EBI GWAS catalog	1	Show
						Small cell lung carcinoma	NHGRI-EBI GWAS catalog	1	Show
						Heart rate increase in response to exercise	NHGRI-EBI GWAS catalog	1	Show
						Heart rate response to exercise	NHGRI-EBI GWAS catalog	1	Show
						Heart rate response to recovery post exercise	NHGRI-EBI GWAS catalog	2	Show
						Heart rate response to recovery post exercise (30 sec)	NHGRI-EBI GWAS catalog	1	Show
						Heart rate response to recovery post exercise (40 sec)	NHGRI-EBI GWAS catalog	1	Show
						Heart rate response to recovery post exercise (50 sec)	NHGRI-EBI GWAS catalog	1	Show
						General risk tolerance (MTAG)	NHGRI-EBI GWAS catalog	1	Show
						Bone mineral density hip	NHGRI-EBI GWAS catalog	1	Show
						Cognitive ability, years of educational attainment or schizophrenia pleiotropy	NHGRI-EBI GWAS catalog	1	Show
						Plasma anti-thyroglobulin and anti-thyroid peroxidase levels bivariate analysis	NHGRI-EBI GWAS catalog	1	Show
						Plasma anti-thyroglobulin levels	NHGRI-EBI GWAS catalog	1	Show
						Obesity extreme	NHGRI-EBI GWAS catalog	1	Show
						Transverse temporal cortex volume	NHGRI-EBI GWAS catalog	1	Show
						anorexia nervosa, attention-deficit/hyperactivity disorder, autism spectrum disorder, bipolar disorder, major depression, obsessive-compulsive disorder, schizophrenia, or Tourette syndrome pleiotropy	NHGRI-EBI GWAS catalog	1	Show
						Electrocardiogram morphology amplitude at temporal datapoints	NHGRI-EBI GWAS catalog	1	Show
						ALL variants with a phenotype annotation	-	45	Show
						Annotated by HGMD	HGMD-PUBLIC	2	Show
						ClinVar: phenotype not specified	ClinVar	9	Show
SCARA5	NONE Found					Phenotype, disease and trait	Source(s)	Number of variants	Show/hide details
						Adverse response to chemotherapy (neutropenia/leucopenia) (cisplatin)	NHGRI-EBI GWAS catalog	1	Show
						Factor VIII levels	NHGRI-EBI GWAS catalog	4	Show
						vWF levels	NHGRI-EBI GWAS catalog	2	Show
						Venous thromboembolism	NHGRI-EBI GWAS catalog	1	Show
						Low vWF levels	NHGRI-EBI GWAS catalog	1	Show
						Blood protein levels	NHGRI-EBI GWAS catalog	6	Show
						Lack of premeditation	NHGRI-EBI GWAS catalog	1	Show
						ALL variants with a phenotype annotation	-	14
GSHR	NONE Found
RGS10	NONE Found					ALL variants with a phenotype annotation	-	7	Show
						Calcium	dbGaP	1	Show
						Depressive symptoms (stressful life events interaction)	NHGRI-EBI GWAS catalog	1	Show
						Gut microbiota bacterial taxa, rank normal transformation method	NHGRI-EBI GWAS catalog	1	Show
						Neuroblastoma	dbGaP	3	Show
						Obstetric antiphospholipid syndrome	NHGRI-EBI GWAS catalog	1
STK33	NONE Found					ALL variants with a phenotype annotation	-	10	Show
						Adult body size	NHGRI-EBI GWAS catalog	1	Show
						Blood pressure	dbGaP	1	Show
						Body Mass Index	NHGRI-EBI GWAS catalog	4	Show
						Body mass index (age less than 50)	NHGRI-EBI GWAS catalog	1	Show
						Body mass index (joint analysis main effects and physical activity interaction)	NHGRI-EBI GWAS catalog	2	Show
						Body mass index in physically active individuals	NHGRI-EBI GWAS catalog	2	Show
						Body mass index x sex x age interaction (4df test)	NHGRI-EBI GWAS catalog	1	Show
						Fruit consumption	NHGRI-EBI GWAS catalog	1	Show
						Intake of total sugars	NHGRI-EBI GWAS catalog	1	Show
						Pancreatic Neoplasms	ClinVar	1	Show
						Small cell lung carcinoma	NHGRI-EBI GWAS catalog	1	Show
LDHB;	Phenotype, disease and trait	Source				ALL variants with a phenotype annotation	-	50	Show
	Glycogen storage disease due to lactate dehydrogenase H-subunit deficiency	Orphanet				Annotated by HGMD	HGMD-PUBLIC	17	Show
	LACTATE DEHYDROGENASE B DEFICIENCY	MIM morbid				ClinVar: phenotype not specified	ClinVar	4	Show
						Gut microbiota bacterial taxa, hurdle binary method	NHGRI-EBI GWAS catalog	1	Show
						LACTATE DEHYDROGENASE B DEFICIENCY	LACTATE DEHYDROGENASE B DEFICIENCY	LACTATE DEHYDROGENASE B DEFICIENCY	LACTATE DEHYDROGENASE B DEFICIENCY
IAPP	NONE Found					ALL variants with a phenotype annotation	-	5	Show
						Annotated by HGMD	HGMD-PUBLIC	4	Show
						Diisocyanate-induced asthma	NHGRI-EBI GWAS catalog	1	Show
ARNTL2	NONE Found					ALL variants with a phenotype annotation	-	5	Show
						Annotated by HGMD	HGMD-PUBLIC	1	Show
						Body fat percentage	NHGRI-EBI GWAS catalog	1	Show
						ClinVar: phenotype not specified	ClinVar	1	Show
						Waist-hip index	NHGRI-EBI GWAS catalog	2	Show
						Waist-to-hip ratio adjusted for BMI	NHGRI-EBI GWAS catalog	2	Show
FAH; ARNT2	Tyrosinemia type 1	DDG2P, Orphanet	biallelic			ALL variants with a phenotype annotation	-	379	Show
	TYROSINEMIA, TYPE I	MIM morbid	-			Annotated by HGMD	HGMD-PUBLIC	97	Show
						Blood pressure	dbGaP	1	Show
						Blood protein levels	NHGRI-EBI GWAS catalog	1	Show
						Cholesterol, HDL	dbGaP	3	Show
						ClinVar: phenotype not specified	ClinVar	117	Show
						Creatinine	dbGaP	1	Show
						Diabetes Mellitus	dbGaP	1	Show
						FUMARYLACETOACETASE PSEUDODEFICIENCY	ClinVar	1	Show
						Glucose	dbGaP	1	Show
						Hypertyrosinemia	ClinVar	3	Show
						Lipids	dbGaP	1	Show
						Tyrosinemia	ClinVar	1	Show
						Tyrosinemia type I	ClinVar	233	Show
ARNT2	ARNT2-associated hypopituitarism, post-natal microcephaly, visual and renal anomalies	DDG2P	biallelic			ALL variants with a phenotype annotation	-	56	Show
	Septo-optic dysplasia spectrum	Orphanet	-			Annotated by HGMD	HGMD-PUBLIC	3	Show
						Atrial fibrillation	NHGRI-EBI GWAS catalog	2	Show
						Attention deficit hyperactivity disorder	NHGRI-EBI GWAS catalog	1	Show
						Bipolar disorder	NHGRI-EBI GWAS catalog	1	Show
						Body Mass Index	NHGRI-EBI GWAS catalog	1	Show
						Cholesterol, HDL	dbGaP	2	Show
						ClinVar: phenotype not specified	ClinVar	29	Show
						Creatinine	dbGaP	1	Show
						Diabetes Mellitus	dbGaP	1	Show
						Electrocardiography	dbGaP	1	Show
						Glucose	dbGaP	1	Show
						Gut microbiota relative abundance unclassified genus belonging to family Erysipelotrichaceae	NHGRI-EBI GWAS catalog	1	Show
						HDL cholesterol levels x long total sleep time interaction 2df test	NHGRI-EBI GWAS catalog	1	Show
						Heart failure	dbGaP	1	Show
						Lipids	dbGaP	1	Show
						Myocardial infarction	dbGaP	3	Show
						Post bronchodilator FEV1	NHGRI-EBI GWAS catalog	1	Show
						Post bronchodilator FEV1/FVC ratio	NHGRI-EBI GWAS catalog	1	Show
						WEBB-DATTANI SYNDROME	ClinVar	8	Show
RETREG1	Hereditary sensory and autonomic neuropathy type 2	Orphanet	-			ALL variants with a phenotype annotation	-	218	Show
	NEUROPATHY, HEREDITARY SENSORY AND AUTONOMIC, TYPE IIA	MIM morbid	-			Annotated by HGMD	HGMD-PUBLIC	5	Show
	NEUROPATHY, HEREDITARY SENSORY AND AUTONOMIC, TYPE IIB	MIM morbid, DDG2P	biallelic			Charcot-Marie-Tooth disease	ClinVar	5	Show
						ClinVar: phenotype not specified	ClinVar	172	Show
						Diffusing capacity of carbon monoxide	NHGRI-EBI GWAS catalog	1	Show
						Hereditary sensory and autonomic neuropathy type II	ClinVar	5	Show
						Hereditary sensory and autonomic neuropathy type IIB	ClinVar	83	Show
						Orofacial cleft x maternal periconceptional multivitamin use interaction 1df	NHGRI-EBI GWAS catalog	1	Show
PRSS3	NONE Found					ALL variants with a phenotype annotation	-	4	Show
						Bipolar disorder	NHGRI-EBI GWAS catalog	1	Show
						Hand grip strength	NHGRI-EBI GWAS catalog	1	Show
						Refractive error	NHGRI-EBI GWAS catalog	1	Show
						Triglycerides	NHGRI-EBI GWAS catalog	1	Show
GSN; …..LHX6	AGel amyloidosis	Orphanet				LL variants with a phenotype annotation	-	110	Show
	AMYLOIDOSIS, FINNISH TYPE	MIM morbid				Amyloidosis	ClinVar	7	Show
						Annotated by HGMD	HGMD-PUBLIC	10	Show
						Bilirubin	dbGaP	1	Show
						Blood protein levels	NHGRI-EBI GWAS catalog	1	Show
						ClinVar: phenotype not specified	ClinVar	40	Show
						Echocardiography	dbGaP	1	Show
						Meretoja syndrome	ClinVar	71	Show
LHX6	NONE Found					ALL variants with a phenotype annotation	-	3	Show
						Annotated by HGMD	HGMD-PUBLIC	1	Show
						ClinVar: phenotype not specified	ClinVar	1	Show
						Malaria	NHGRI-EBI GWAS catalog	1	Show
GNAS	ACTH-INDEPENDENT MACRONODULAR ADRENAL HYPERPLASIA	MIM morbid	-	-		ALL variants with a phenotype annotation	-	438	Show
	ACTH-Producing Pituitary Gland Adenoma	Cancer Gene Census	PMID:7737262, PMID:7745022	-		Adenocarcinoma of stomach	ClinVar	2	Show
	Acute lymphoblastic leukemia	Cancer Gene Census	PMID:27776115	-		Adrenocortical carcinoma	ClinVar	2	Show
	Acute myeloid leukemia	Cancer Gene Census	PMID:27276561, PMID:29253671	-		Albumins	dbGaP	1	Show
	adenosquamous lung carcinoma	Cancer Gene Census	PMID:29681454	-		Annotated by HGMD	HGMD-PUBLIC	233	Show
	adrenal cortex carcinoma	Cancer Gene Census	PMID:27296931, PMID:30113656	-		Birth weight	NHGRI-EBI GWAS catalog	1	Show
	adrenal gland pheochromocytoma	Cancer Gene Census	PMID:7745022	-		Blood pressure	NHGRI-EBI GWAS catalog	1	Show
	adrenocortical adenoma	Cancer Gene Census	PMID:15926108, PMID:22259056, PMID:26743443, PMID:25490274	-		Blood urea nitrogen levels	NHGRI-EBI GWAS catalog	1	Show
	ALBRIGHT HEREDITARY OSTEODYSTROPHY	DDG2P	-	monoallelic		Body Fat Distribution	dbGaP	1	Show
	aldosterone-producing adenoma	Cancer Gene Census	PMID:8339229	-		Body Mass Index	dbGaP	1	Show
	Alveolar rhabdomyosarcoma	Cancer Gene Census	PMID:24793135	-		Body Weight	dbGaP	1	Show
	Ampulla of Vater Carcinoma	Cancer Gene Census	PMID:26806338	-		Body size at age 10	NHGRI-EBI GWAS catalog	1	Show
	Anaplastic astrocytoma	Cancer Gene Census	PMID:24705251, PMID:24285547, PMID:31508376	-		ClinVar: phenotype not specified	ClinVar	139	Show
	Anaplastic oligodendroglioma	Cancer Gene Census	PMID:28481359, PMID:28270234, PMID:31508376	-		Colorectal Cancer	NHGRI-EBI GWAS catalog	1	Show
	Appendix Adenocarcinoma	Cancer Gene Census	PMID:28481359, PMID:29634977, PMID:31491041, PMID:26160192	-		Creatinine levels	NHGRI-EBI GWAS catalog	1	Show
	Appendix Goblet Cell Carcinoid	Cancer Gene Census	PMID:29634977	-		Cushing syndrome	ClinVar	6	Show
	Atypical Meningioma	Cancer Gene Census	PMID:31470906	-		DNA methylation variation	NHGRI-EBI GWAS catalog	1	Show
	B-cell acute lymphoblastic leukemia	Cancer Gene Census	PMID:31697823	-		Diastolic blood pressure	NHGRI-EBI GWAS catalog	3	Show
	Basal cell carcinoma	Cancer Gene Census	PMID:25759019	-		Diastolic blood pressure (cigarette smoking interaction)	NHGRI-EBI GWAS catalog	1	Show
	Benign Ovarian Mucinous Tumor	Cancer Gene Census	PMID:26257827, PMID:23403822	-		Estimated glomerular filtration rate	NHGRI-EBI GWAS catalog	2	Show
	Benign Thyroid Gland Neoplasm	Cancer Gene Census	Study links	-		GNAS-related disorder	ClinVar	1	Show
	bile duct carcinoma	Cancer Gene Census	PMID:27267998	-		HDL cholesterol levels	NHGRI-EBI GWAS catalog	1	Show
	Bladder Adenocarcinoma	Cancer Gene Census	PMID:28481359, PMID:28945843	-		Height	NHGRI-EBI GWAS catalog	1	Show
	bladder carcinoma	Cancer Gene Census	PMID:24121791	-		Hepatocellular Carcinoma	ClinVar	2	Show
	bladder transitional cell carcinoma	Cancer Gene Census	PMID:28481359, PMID:28945843	-		Hip circumference adjusted for BMI	NHGRI-EBI GWAS catalog	1	Show
	Borderline Ovarian Mucinous Tumor	Cancer Gene Census	PMID:26257827	-		Hypertension	NHGRI-EBI GWAS catalog	1	Show
	brain glioblastoma	Cancer Gene Census	Study links	-		Hyperuricemia	NHGRI-EBI GWAS catalog	1	Show
	Brain Stem Glioblastoma	Cancer Gene Census	PMID:24705251	-		Inborn genetic diseases	ClinVar	8	Show
	Breast carcinoma	Cancer Gene Census	PMID:29349598, PMID:31340200	-		Lung adenocarcinoma	ClinVar	2	Show
	Breast Carcinoma by Gene Expression Profile	Cancer Gene Census	PMID:30537512	-		Malignant melanoma of skin	ClinVar	2	Show
	breast ductal adenocarcinoma	Cancer Gene Census	Study links	-		McCune-Albright syndrome	ClinVar	8	Show
	breast tumor luminal	Cancer Gene Census	PMID:25757876	-		Mean arterial pressure	NHGRI-EBI GWAS catalog	1	Show
	cecum adenocarcinoma	Cancer Gene Census	Study links	-		Neoplasm	ClinVar	3	Show
	Cecum Villous Adenoma	Cancer Gene Census	PMID:22374786, PMID:26336987	-		Neoplasm of the large intestine	ClinVar	2	Show
	cervical adenocarcinoma	Cancer Gene Census	PMID:25626421	-		Neoplasm of uterine cervix	ClinVar	2	Show
	Cervical Adenosquamous Carcinoma	Cancer Gene Census	PMID:28481359	-		Obesity	ClinVar	1	Show
	Cervical Glandular Intraepithelial Neoplasia	Cancer Gene Census	PMID:24145653	-		PITUITARY ADENOMA 3, MULTIPLE TYPES	ClinVar	4	Show
	cervical squamous cell carcinoma	Cancer Gene Census	-	-		PITUITARY TUMOR 3, GROWTH HORMONE-SECRETING, SOMATIC	ClinVar	1	Show
	Chromophobe renal cell carcinoma	Cancer Gene Census	-	-		PSEUDOHYPOPARATHYROIDISM, TYPE IA, WITH TESTOTOXICOSIS	ClinVar	1	Show
	Chronic lymphocytic leukemia	Cancer Gene Census	PMID:23415222	-		PSEUDOPSEUDOHYPOPARATHYROIDISM	ClinVar	11	Show
	Chronic myelomonocytic leukemia	Cancer Gene Census	PMID:24030381	-		Pancreatic adenocarcinoma	ClinVar	2	Show
	chronic pancreatitis	Cancer Gene Census	PMID:24897499	-		Platelet distribution width	NHGRI-EBI GWAS catalog	1	Show
	Clear cell renal carcinoma	Cancer Gene Census	Study links	-		Polyostotic fibrous dysplasia, somatic, mosaic	ClinVar	1	Show
	colon adenocarcinoma	Cancer Gene Census	Study links	-		Post bronchodilator FEV1/FVC ratio	NHGRI-EBI GWAS catalog	2	Show
	colon carcinoma	Cancer Gene Census	PMID:23856246	-		Progressive osseous heteroplasia	ClinVar	3	Show
	colonic neoplasm	Cancer Gene Census	PMID:27245685	-		Pseudohypoparathyroidism	ClinVar	20	Show
	colorectal adenocarcinoma	Cancer Gene Census	Study links	-		Pseudohypoparathyroidism type 1B	ClinVar	9	Show
	colorectal neoplasm	Cancer Gene Census	PMID:29967250	-		Pseudohypoparathyroidism type 1C	ClinVar	3	Show
	Conjunctival Melanoma	Cancer Gene Census	PMID:31320640	-		Renal function-related traits (BUN)	NHGRI-EBI GWAS catalog	1	Show
	Cortisol-Producing Adrenal Cortex Adenoma	Cancer Gene Census	Study links	-		Response to diuretic therapy in hypertension	NHGRI-EBI GWAS catalog	1	Show
	Cushing syndrome due to macronodular adrenal hyperplasia	Orphanet	-	-		Serum uric acid levels	NHGRI-EBI GWAS catalog	1	Show
	Cutaneous melanoma	Cancer Gene Census	Study links	-		Sex cord-stromal tumor	ClinVar	2	Show
	diffuse gastric adenocarcinoma	Cancer Gene Census	PMID:25656989, PMID:24816255	-		Squamous cell carcinoma of the head and neck	ClinVar	2	Show
	diffuse large B-cell lymphoma	Cancer Gene Census	PMID:29386642	-		Sulfasalazine-induced agranulocytosis	NHGRI-EBI GWAS catalog	1	Show
	Duodenal Adenocarcinoma	Cancer Gene Census	PMID:27984236, PMID:26315110, PMID:25867268, PMID:24797764	-		Systolic blood pressure	NHGRI-EBI GWAS catalog	2	Show
	embryonal rhabdomyosarcoma	Cancer Gene Census	PMID:24793135, PMID:24436047	-		Systolic blood pressure (cigarette smoking interaction)	NHGRI-EBI GWAS catalog	1	Show
	Endometrial carcinoma	Cancer Gene Census	PMID:29876005	-		Type 2 diabetes	NHGRI-EBI GWAS catalog	3	Show
	Endometrial Endometrioid Adenocarcinoma	Cancer Gene Census	PMID:27159395, PMID:30886885, PMID:28481359	-		Urate levels	NHGRI-EBI GWAS catalog	2	Show
	Endometrial Mucinous Adenocarcinoma	Cancer Gene Census	PMID:27588476	-		Waist circumference adjusted for body mass index	NHGRI-EBI GWAS catalog	1	Show
	Esophageal adenocarcinoma	Cancer Gene Census	PMID:23525077	-		breast neoplasm	ClinVar	2	Show
	Esophageal Squamous Cell Carcinoma	Cancer Gene Census	Study links	-
	Essential thrombocythemia	Cancer Gene Census	PMID:30304655	-
	Fibrous Meningioma	Cancer Gene Census	PMID:31470906	-
	follicular thyroid carcinoma	Cancer Gene Census	PMID:1903197, PMID:26788326, PMID:29615459	-
	Gallbladder Adenocarcinoma	Cancer Gene Census	PMID:24997986, PMID:30807303	-
	gastric adenocarcinoma	Cancer Gene Census	Study links	-
	Gastric Adenoma	Cancer Gene Census	PMID:27175599, PMID:26421956, PMID:23208952, PMID:25832318	-
	gastric carcinoma	Cancer Gene Census	-	-
	Gastric Hamartomatous Polyp	Cancer Gene Census	PMID:21357941	-
	gastric intestinal type adenocarcinoma	Cancer Gene Census	PMID:25042771, PMID:25656989, PMID:22484628, PMID:24816253	-
	Gastric Neuroendocrine Tumor G1	Cancer Gene Census	PMID:28481359	-
	gastric tubular adenocarcinoma	Cancer Gene Census	PMID:28481359	-
	Glioma	Cancer Gene Census	-	-
	Growth Hormone-Producing Pituitary Gland Adenoma	Cancer Gene Census	Study links	-
	head and neck squamous cell carcinoma	Cancer Gene Census	PMID:25056374, PMID:25275298	-
	Hepatobiliary Neoplasm	Cancer Gene Census	-	-
	hepatocellular adenoma	Cancer Gene Census	PMID:31189995, PMID:21835143, PMID:23046672	-
	Hepatocellular Carcinoma	Cancer Gene Census	Study links	-
	HER2 Positive Breast Carcinoma	Cancer Gene Census	PMID:27406316	-
	Ileal Neuroendocrine Tumor G1	Cancer Gene Census	PMID:30219970	-
	Intraductal Breast Papilloma	Cancer Gene Census	PMID:24186142	-
	juxtacortical osteosarcoma	Cancer Gene Census	PMID:24525511	-
	kidney neoplasm	Cancer Gene Census	-	-
	Kidney Oncocytoma	Cancer Gene Census	PMID:25401301	-
	large cell lung carcinoma	Cancer Gene Census	PMID:29681454, PMID:23856246	-
	lobular breast carcinoma	Cancer Gene Census	PMID:30205045, PMID:28481359	-
	Lung adenocarcinoma	Cancer Gene Census	Study links	-
	lung carcinoid tumor	Cancer Gene Census	PMID:26087898	-
	Lung carcinoma	Cancer Gene Census	-	-
	lymphoid neoplasm	Cancer Gene Census	-	-
	MANTLE CELL LYMPHOMA	Cancer Gene Census	PMID:24145436	-
	marginal zone B-cell lymphoma	Cancer Gene Census	PMID:29386642	-
	Mazabraud syndrome	Orphanet	-	-
	McCune-Albright syndrome	MIM morbid, Orphanet, DDG2P	-	mosaic
	Melanoma	Cancer Gene Census	PMID:23890154, PMID:25148578, PMID:24265153	-
	Merkel cell skin cancer	Cancer Gene Census	PMID:28481359, PMID:26238782	-
	metaplastic breast carcinoma	Cancer Gene Census	PMID:28153863	-
	Mixed Lobular and Ductal Breast Carcinoma	Cancer Gene Census	PMID:30205045, PMID:28481359	-
	Mixed Somatotroph-Lactotroph Pituitary Gland Adenoma	Cancer Gene Census	Study links	-
	Monostotic fibrous dysplasia	Orphanet	-	-
	Multiple myeloma	Cancer Gene Census	PMID:22573403, PMID:29386642, PMID:30545397	-
	MYELODYSPLASTIC SYNDROME	Cancer Gene Census	PMID:21714648, PMID:24030381	-
	nasopharyngeal squamous cell carcinoma	Cancer Gene Census	PMID:24952746, PMID:28098136	-
	ND	Cancer Gene Census	Study links	-
	Neoplasm	Cancer Gene Census	PMID:27895743	-
	neoplasm of mature B-cells	Cancer Gene Census	PMID:23297126	-
	non-functioning pituitary adenoma	Cancer Gene Census	PMID:7889619, PMID:8396579, PMID:7598693, PMID:19169048	-
	non-small cell lung carcinoma	Cancer Gene Census	PMID:28481359, PMID:27528220, PMID:23856246, PMID:29681454	-
	oral squamous cell carcinoma	Cancer Gene Census	PMID:27693639, PMID:21798893, PMID:24292195, PMID:29884412	-
	OSSEOUS HETEROPLASIA, PROGRESSIVE	MIM morbid	-	-
	OSTEOSARCOMA	Cancer Gene Census	PMID:25512523, PMID:24959281	-
	Ovarian Carcinosarcoma	Cancer Gene Census	PMID:28481359	-
	ovarian clear cell adenocarcinoma	Cancer Gene Census	PMID:23791828	-
	Ovarian Endometrioid Adenocarcinoma with Squamous Differentiation	Cancer Gene Census	-	-
	Ovarian Granulosa Cell Tumor	Cancer Gene Census	PMID:16507630, PMID:28481359	-
	Ovarian Leydig Cell Tumor	Cancer Gene Census	PMID:9626141, PMID:11782667, PMID:29056280	-
	ovarian mucinous adenocarcinoma	Cancer Gene Census	PMID:26257827, PMID:28481359, PMID:29793804	-
	Ovarian Sclerosing Stromal Tumor	Cancer Gene Census	PMID:23365131	-
	ovarian serous adenocarcinoma	Cancer Gene Census	PMID:21720365, PMID:23791828, PMID:27741368	-
	Ovarian Steroid Cell Tumor	Cancer Gene Census	PMID:28481359	-
	ovarian teratoma	Cancer Gene Census	PMID:28954785	-
	Pancreatic Acinar Cell Carcinoma	Cancer Gene Census	PMID:24293293, PMID:28481359, PMID:29109526	-
	pancreatic carcinoma	Cancer Gene Census	PMID:20668451	-
	pancreatic ductal adenocarcinoma	Cancer Gene Census	Study links	-
	pancreatic neoplasm	Cancer Gene Census	PMID:22859495, PMID:27432539	-
	pancreatic neuroendocrine tumor	Cancer Gene Census	PMID:28481359	-
	Pancreatoblastoma	Cancer Gene Census	PMID:29233928	-
	Papillary renal cell carcinoma	Cancer Gene Census	PMID:28481359	-
	Papillary thyroid carcinoma	Cancer Gene Census	PMID:28423545, PMID:1903197, PMID:29615459, PMID:8339229	-
	Parathyroid adenoma	Cancer Gene Census	PMID:7745022	-
	Parathyroid Gland Carcinoma	Cancer Gene Census	PMID:28352668	-
	Parathyroid Hyperplasia	Cancer Gene Census	PMID:7745022	-
	pharyngeal squamous cell carcinoma	Cancer Gene Census	PMID:21798893	-
	PITUITARY ADENOMA 3, MULTIPLE TYPES	MIM morbid	-	-
	Pleural Epithelioid Mesothelioma	Cancer Gene Census	PMID:27127140, PMID:26928227	-
	POLYCYTHEMIA VERA	Cancer Gene Census	PMID:30304655	-
	Polyostotic fibrous dysplasia	Orphanet	-	-
	Progressive osseous heteroplasia	Orphanet	-	-
	prostate adenocarcinoma	Cancer Gene Census	Study links	-
	prostate carcinoma	Cancer Gene Census	PMID:22610119, PMID:26000489, PMID:29206995	-
	Pseudohypoparathyroidism type 1A	Orphanet	-	-
	Pseudohypoparathyroidism type 1B	Orphanet, DDG2P	-	imprinted
	Pseudohypoparathyroidism type 1C	Orphanet	-	-
	PSEUDOHYPOPARATHYROIDISM, TYPE IA	MIM morbid	-	-
	PSEUDOHYPOPARATHYROIDISM, TYPE IB	MIM morbid	-	-
	PSEUDOHYPOPARATHYROIDISM, TYPE IC	MIM morbid	-	-
	pseudomyxoma peritonei	Cancer Gene Census	Study links	-
	PSEUDOPSEUDOHYPOPARATHYROIDISM	MIM morbid, Orphanet	-	-
	Pyloric Gland Adenoma	Cancer Gene Census	PMID:26421956, PMID:23208952, PMID:27984236	-
	rectal adenocarcinoma	Cancer Gene Census	Study links	-
	Rectal Traditional Serrated Adenoma	Cancer Gene Census	PMID:29789649	-
	Rectal Villous Adenoma	Cancer Gene Census	PMID:22374786, PMID:24498230, PMID:29069792	-
	salivary gland squamous cell carcinoma	Cancer Gene Census	PMID:28481359	-
	skin carcinoma	Cancer Gene Census	-	-
	Small cell lung carcinoma	Cancer Gene Census	PMID:26168399, PMID:28481359, PMID:22941189, PMID:30224629	-
	small intestinal adenocarcinoma	Cancer Gene Census	PMID:28481359	-
	soft tissue sarcoma	Cancer Gene Census	-	-
	squamous cell lung carcinoma	Cancer Gene Census	PMID:28481359, PMID:22696596, PMID:29681454	-
	T-cell acute lymphoblastic leukemia	Cancer Gene Census	PMID:28671688	-
	Testicular Leydig Cell Tumor	Cancer Gene Census	PMID:9626141, PMID:22016347	-
	thyroid carcinoma	Cancer Gene Census	-	-
	Thyroid Gland Oncocytic Follicular Carcinoma	Cancer Gene Census	PMID:25625803	-
	Thyroid Gland Undifferentiated (Anaplastic) Carcinoma	Cancer Gene Census	PMID:28351340, PMID:26878173, PMID:29615459, PMID:27785980	-
	thyroid neoplasm	Cancer Gene Census	-	-
	Transitional Meningioma	Cancer Gene Census	PMID:31470906	-
	Unclassified Renal Cell Carcinoma	Cancer Gene Census	PMID:27713405	-
	urothelial carcinoma	Cancer Gene Census	PMID:28481359	-
	Usual Ductal Breast Hyperplasia	Cancer Gene Census	PMID:26718977	-
	Uterine Carcinosarcoma	Cancer Gene Census	-	-
GRIN2B	Autosomal dominant non-syndromic intellectual disability	Orphanet	-			ALL variants with a phenotype annotation	-	666	Show
	DEVELOPMENTAL AND EPILEPTIC ENCEPHALOPATHY 27	MIM morbid	-			Adventurousness	NHGRI-EBI GWAS catalog	1	Show
	Epileptic encephalopathy	DDG2P	monoallelic			Aging (time to event)	NHGRI-EBI GWAS catalog	1	Show
	GRIN2B-related developmental delay, intellectual disability and autism spectrum disorder	Orphanet	-			Alzheimer's disease in hypertension	NHGRI-EBI GWAS catalog	1	Show
	Infantile spasms syndrome	Orphanet	-			Amyotrophic lateral sclerosis	dbGaP	1	Show
	MENTAL RETARDATION, AUTOSOMAL DOMINANT 6	DDG2P	monoallelic			Annotated by HGMD	HGMD-PUBLIC	43	Show
	MENTAL RETARDATION, AUTOSOMAL DOMINANT 6, WITH OR WITHOUT SEIZURES	MIM morbid	-			Anxiety	NHGRI-EBI GWAS catalog	1	Show
						Asthma	dbGaP	1	Show
						Astigmatism	ClinVar	1	Show
						Ataxia	ClinVar	1	Show
						Autistic behavior	ClinVar	1	Show
						Blood Pressure Determination	dbGaP	1	Show
						Brain structure (temporal lobe volume)	NHGRI-EBI GWAS catalog	1	Show
						Cell Adhesion Molecules	dbGaP	2	Show
						Cellular nuclear factor (erythroid-derived 2)-like 2 levels	NHGRI-EBI GWAS catalog	1	Show
						Cerebrospinal AB1-42 levels in normal cognition	NHGRI-EBI GWAS catalog	1	Show
						ClinVar: phenotype not specified	ClinVar	327	Show
						Cognitive performance	NHGRI-EBI GWAS catalog	1	Show
						Complex neurodevelopmental disorder	ClinVar	22	Show
						Coronary Artery Disease	dbGaP	1	Show
						Craniosynostosis syndrome	ClinVar	1	Show
						Egg allergy (parent-of-origin effect)	NHGRI-EBI GWAS catalog	1	Show
						Epilepsy	ClinVar	1	Show
						Epilepsy, focal, with speech disorder and with or without mental retardation	ClinVar	1	Show
						Epileptic encephalopathy	ClinVar	1	Show
						Epileptic encephalopathy, early infantile, 27	ClinVar	18	Show
						GRIN2B-Related Disorder	ClinVar	1	Show
						General risk tolerance (MTAG)	NHGRI-EBI GWAS catalog	1	Show
						Glucose	dbGaP	1	Show
						Heart failure	dbGaP	2	Show
						Height	NHGRI-EBI GWAS catalog	1	Show
						History of neurodevelopmental disorder	ClinVar	60	Show
						Immune reponse to smallpox (secreted IL-2)	NHGRI-EBI GWAS catalog	1	Show
						Inborn genetic diseases	ClinVar	10	Show
						Intellectual Disability, Dominant	ClinVar	6	Show
						Intellectual disability	ClinVar	9	Show
						Keratoconus	NHGRI-EBI GWAS catalog	1	Show
						Lipoproteins, VLDL	dbGaP	1	Show
						MAJOR DEPRESSIVE DISORDER	NHGRI-EBI GWAS catalog	1	Show
						MENTAL RETARDATION, AUTOSOMAL DOMINANT 6	ClinVar	414	Show
						Mental Competency	dbGaP	1	Show
						Myocardial infarction	dbGaP	1	Show
						Opioid dependence time to event	NHGRI-EBI GWAS catalog	1	Show
						Ovarian reserve	NHGRI-EBI GWAS catalog	1	Show
						Refractive error	NHGRI-EBI GWAS catalog	1	Show
						Response to selective serotonin reuptake inhibitors in depression	NHGRI-EBI GWAS catalog	1	Show
						Seizures	ClinVar	3	Show
						Spherical equivalent or myopia (age of diagnosis)	NHGRI-EBI GWAS catalog	1	Show
						Systolic blood pressure	NHGRI-EBI GWAS catalog	1	Show
						Total ventricular volume	NHGRI-EBI GWAS catalog	1	Show
						Waist-hip ratio	NHGRI-EBI GWAS catalog	1	Show
						Waist-to-hip ratio adjusted for BMI	NHGRI-EBI GWAS catalog	1	Show
						developmental delay with intractable seizures	ClinVar	1	Show
						intellectual deficiency	ClinVar	1	Show
UBE2H	NONE Found					ALL variants with a phenotype annotation	-	9	Show
						ClinVar: phenotype not specified	ClinVar	1	Show
						Estimated glomerular filtration rate	NHGRI-EBI GWAS catalog	2	Show
						Fibrinogen	dbGaP	1	Show
						Lymphocyte counts	NHGRI-EBI GWAS catalog	1	Show
						Mean spheric corpuscular volume	NHGRI-EBI GWAS catalog	1	Show
						Monocyte count	NHGRI-EBI GWAS catalog	1	Show
						Response to antidepressants and depression	NHGRI-EBI GWAS catalog	1	Show
						White blood cell count	NHGRI-EBI GWAS catalog	1	Show
CACNA1D	Acute lymphoblastic leukemia	Cancer Gene Census	PMID:23334668, PMID:23856246	-		ALL variants with a phenotype annotation	-	313	Show
	Acute myeloid leukemia	Cancer Gene Census	-	-		Age at first sexual intercourse	NHGRI-EBI GWAS catalog	2	Show
	aldosterone-producing adenoma	Cancer Gene Census	Study links	-		Annotated by HGMD	HGMD-PUBLIC	5	Show
	Ampulla of Vater Carcinoma	Cancer Gene Census	PMID:26806338	-		Axial length	NHGRI-EBI GWAS catalog	1	Show
	Anaplastic astrocytoma	Cancer Gene Census	PMID:24705251	-		Blood protein levels	NHGRI-EBI GWAS catalog	1	Show
	Anaplastic Malignant Meningioma	Cancer Gene Census	PMID:28713588	-		Body Mass Index	NHGRI-EBI GWAS catalog	1	Show
	Anaplastic oligodendroglioma	Cancer Gene Census	PMID:22072542	-		Body size at age 10	NHGRI-EBI GWAS catalog	1	Show
	angiosarcoma	Cancer Gene Census	PMID:24633157	-		Bone Density	dbGaP	1	Show
	Atypical Meningioma	Cancer Gene Census	PMID:28713588	-		Cholesterol, HDL	dbGaP	1	Show
	B-cell acute lymphoblastic leukemia	Cancer Gene Census	PMID:31697823, PMID:25790293	-		ClinVar: phenotype not specified	ClinVar	251	Show
	Basal cell carcinoma	Cancer Gene Census	PMID:25759019	-		Diastolic blood pressure	NHGRI-EBI GWAS catalog	4	Show
	bile duct carcinoma	Cancer Gene Census	-	-		Electrocardiographic traits	NHGRI-EBI GWAS catalog	1	Show
	bladder carcinoma	Cancer Gene Census	PMID:24121791	-		General risk tolerance (MTAG)	NHGRI-EBI GWAS catalog	1	Show
	bladder transitional cell carcinoma	Cancer Gene Census	PMID:24121792	-		Hearing impairment	ClinVar	4	Show
	brain glioblastoma	Cancer Gene Census	Study links	-		Height	NHGRI-EBI GWAS catalog	1	Show
	Brain Stem Glioblastoma	Cancer Gene Census	PMID:24705251	-		Hip	dbGaP	1	Show
	Breast carcinoma	Cancer Gene Census	PMID:22722201, PMID:23856246	-		Hypertension	NHGRI-EBI GWAS catalog	3	Show
	Breast Carcinoma by Gene Expression Profile	Cancer Gene Census	-	-		INSOMNIA	NHGRI-EBI GWAS catalog	1	Show
	breast ductal adenocarcinoma	Cancer Gene Census	PMID:25729435, PMID:22608084, PMID:25961742	-		Inborn genetic diseases	ClinVar	2	Show
	bronchoalveolar adenocarcinoma	Cancer Gene Census	PMID:27545006	-		Insulin resistance/response	NHGRI-EBI GWAS catalog	1	Show
	Burkitts lymphoma	Cancer Gene Census	-	-		Intellectual disability	ClinVar	4	Show
	cecum adenocarcinoma	Cancer Gene Census	PMID:26336987, PMID:25344691	-		Malignant tumor of prostate	ClinVar	1	Show
	cervical squamous cell carcinoma	Cancer Gene Census	-	-		Mean arterial pressure	NHGRI-EBI GWAS catalog	4	Show
	Chronic lymphocytic leukemia	Cancer Gene Census	PMID:21642962	-		Medication use agents acting on the renin-angiotensin system	NHGRI-EBI GWAS catalog	2	Show
	Clear cell renal carcinoma	Cancer Gene Census	Study links	-		Medication use calcium channel blockers	NHGRI-EBI GWAS catalog	2	Show
	colon adenocarcinoma	Cancer Gene Census	Study links	-		Metabolism	dbGaP	1	Show
	colon carcinoma	Cancer Gene Census	PMID:23856246	-		PR interval	NHGRI-EBI GWAS catalog	1	Show
	colorectal adenocarcinoma	Cancer Gene Census	PMID:24211491, PMID:24894453, PMID:27149842, PMID:24755471	-		Primary aldosteronism, seizures, and neurologic abnormalities	ClinVar	18	Show
	Cutaneous melanoma	Cancer Gene Census	Study links	-		Pulse pressure	NHGRI-EBI GWAS catalog	1	Show
	dedifferentiated chondrosarcoma	Cancer Gene Census	PMID:23770606	-		Pursuit maintenance gain	NHGRI-EBI GWAS catalog	1	Show
	diffuse gastric adenocarcinoma	Cancer Gene Census	PMID:24816255	-		Refractive error	NHGRI-EBI GWAS catalog	1	Show
	diffuse large B-cell lymphoma	Cancer Gene Census	PMID:26608593	-		Resting heart rate	NHGRI-EBI GWAS catalog	1	Show
	Endometrial carcinoma	Cancer Gene Census	PMID:23104009	-		Seizures	ClinVar	1	Show
	Endometrial Endometrioid Adenocarcinoma	Cancer Gene Census	-	-		Sinoatrial node dysfunction and deafness	ClinVar	21	Show
	Ependymoma	Cancer Gene Census	PMID:24553141	-		Spherical equivalent or myopia (age of diagnosis)	NHGRI-EBI GWAS catalog	1	Show
	Esophageal adenocarcinoma	Cancer Gene Census	PMID:23525077	-		Systolic blood pressure	NHGRI-EBI GWAS catalog	4	Show
	esophageal carcinoma	Cancer Gene Census	-	-		Triglycerides	dbGaP	1	Show
	Esophageal Squamous Cell Carcinoma	Cancer Gene Census	PMID:26759717, PMID:25151357, PMID:26873401, PMID:25839328	-		Visceral adipose tissue/subcutaneous adipose tissue ratio	NHGRI-EBI GWAS catalog	1	Show
	Gallbladder Adenocarcinoma	Cancer Gene Census	PMID:24997986	-
	gastric adenocarcinoma	Cancer Gene Census	PMID:22037554, PMID:24807215	-
	gastric adenosquamous carcinoma	Cancer Gene Census	PMID:24807215	-
	gastric carcinoma	Cancer Gene Census	-	-
	gastric intestinal type adenocarcinoma	Cancer Gene Census	PMID:24816253, PMID:25042771	-
	Glioma	Cancer Gene Census	-	-
	head and neck squamous cell carcinoma	Cancer Gene Census	PMID:25056374, PMID:25275298	-
	Hepatobiliary Neoplasm	Cancer Gene Census	-	-
	HEPATOBLASTOMA	Cancer Gene Census	-	-
	Hepatocellular Carcinoma	Cancer Gene Census	PMID:25159915, PMID:23788652, PMID:28302680	-
	HER2 Positive Breast Carcinoma	Cancer Gene Census	PMID:27406316	-
	Invasive Breast Carcinoma	Cancer Gene Census	PMID:22722193	-
	kidney neoplasm	Cancer Gene Census	-	-
	large cell lung carcinoma	Cancer Gene Census	PMID:29681454	-
	large cell medulloblastoma	Cancer Gene Census	PMID:21163964	-
	Laryngeal squamous cell carcinoma	Cancer Gene Census	PMID:26619122	-
	lobular breast carcinoma	Cancer Gene Census	-	-
	Lung adenocarcinoma	Cancer Gene Census	Study links	-
	Lung carcinoma	Cancer Gene Census	-	-
	lymphoid neoplasm	Cancer Gene Census	-	-
	MANTLE CELL LYMPHOMA	Cancer Gene Census	PMID:24145436	-
	Mast Cell Neoplasm	Cancer Gene Census	PMID:22158538	-
	Medulloblastoma	Cancer Gene Census	PMID:22722829	-
	Medullomyoblastoma with Myogenic Differentiation	Cancer Gene Census	-	-
	Melanoma	Cancer Gene Census	PMID:24265153, PMID:23890154, PMID:24265154	-
	Merkel cell skin cancer	Cancer Gene Census	PMID:27592799	-
	MYELODYSPLASTIC SYNDROME	Cancer Gene Census	PMID:22158538, PMID:22417201	-
	nasopharyngeal squamous cell carcinoma	Cancer Gene Census	PMID:28098136	-
	ND	Cancer Gene Census	Study links	-
	Neoplasm	Cancer Gene Census	-	-
	neoplasm of mature B-cells	Cancer Gene Census	-	-
	nodular melanoma	Cancer Gene Census	PMID:30178487	-
	NON RARE IN EUROPE: Aldosterone-producing adenoma	Orphanet	-	-
	oral squamous cell carcinoma	Cancer Gene Census	Study links	-
	OSTEOSARCOMA	Cancer Gene Census	PMID:24703847, PMID:25512523	-
	ovarian adenocarcinoma	Cancer Gene Census	PMID:23856246	-
	Ovarian Endometrioid Adenocarcinoma with Squamous Differentiation	Cancer Gene Census	-	-
	ovarian serous adenocarcinoma	Cancer Gene Census	PMID:21720365	-
	Pancreatic Acinar Cell Carcinoma	Cancer Gene Census	PMID:29109526, PMID:24293293	-
	pancreatic carcinoma	Cancer Gene Census	-	-
	pancreatic ductal adenocarcinoma	Cancer Gene Census	PMID:25855536	-
	pancreatic neuroendocrine tumor	Cancer Gene Census	-	-
	Papillary renal cell carcinoma	Cancer Gene Census	PMID:25401301	-
	Primary aldosteronism, seizures, and neurologic abnormalities	MIM morbid, DDG2P	-	monoallelic
	Primary hyperaldosteronism-seizures-neurological abnormalities syndrome	Orphanet	-	-
	prostate adenocarcinoma	Cancer Gene Census	PMID:22722839, PMID:26928463	-
	prostate carcinoma	Cancer Gene Census	Study links	-
	pulmonary blastoma	Cancer Gene Census	PMID:24909177	-
	rectal adenocarcinoma	Cancer Gene Census	PMID:24755471, PMID:25344691, PMID:29937994, PMID:31660073	-
	Rhabdoid Meningioma	Cancer Gene Census	PMID:28713588	-
	Sinoatrial node dysfunction and deafness	Orphanet, MIM morbid, DDG2P	-	biallelic
	skin carcinoma	Cancer Gene Census	PMID:21984974	-
	Small cell lung carcinoma	Cancer Gene Census	PMID:30224629, PMID:22941188, PMID:26168399	-
	soft tissue sarcoma	Cancer Gene Census	-	-
	squamous cell lung carcinoma	Cancer Gene Census	PMID:22696596, PMID:29681454	-
	T-cell acute lymphoblastic leukemia	Cancer Gene Census	PMID:28671688	-
	testicular seminoma	Cancer Gene Census	PMID:27905446	-
	thyroid carcinoma	Cancer Gene Census	-	-
	Thyroid Gland Oncocytic Follicular Carcinoma	Cancer Gene Census	PMID:25625803	-
	Thyroid Gland Undifferentiated (Anaplastic) Carcinoma	Cancer Gene Census	PMID:25295501	-
	thyroid neoplasm	Cancer Gene Census	-	-
	Uterine Carcinosarcoma	Cancer Gene Census	-	-
	Well-differentiated liposarcoma	Cancer Gene Census	PMID:26643872	-
RNASEH2B	Aicardi-Goutieres syndrome	Orphanet	-			ALL variants with a phenotype annotation	-	154	Show
	AICARDI-GOUTIERES SYNDROME 2	MIM morbid, DDG2P	biallelic			Aicardi Goutieres syndrome	ClinVar	4	Show
						Aicardi Goutieres syndrome 2	ClinVar	95	Show
						Amyotrophic lateral sclerosis	dbGaP	1	Show
						Annotated by HGMD	HGMD-PUBLIC	38	Show
						Benign prostatic hyperplasia and lower urinary tract symptoms	NHGRI-EBI GWAS catalog	1	Show
						Cerebral palsy	ClinVar	1	Show
						ClinVar: phenotype not specified	ClinVar	28	Show
						Global developmental delay	ClinVar	1	Show
						Mean corpuscular hemoglobin	NHGRI-EBI GWAS catalog	1	Show
						Mean corpuscular volume	NHGRI-EBI GWAS catalog	1	Show
						Metabolite levels	NHGRI-EBI GWAS catalog	2	Show
						Rheumatoid arthritis (ACPA-negative)	NHGRI-EBI GWAS catalog	1	Show
						Systolic blood pressure	NHGRI-EBI GWAS catalog	1	Show
GRIA1; GALNT10; LARP1	GRIA1-associated neurodevelopmental disorder	DDG2P	monoallelic			ALL variants with a phenotype annotation	-	60	Show
						Adult body size	NHGRI-EBI GWAS catalog	1	Show
						Aging (time to event)	NHGRI-EBI GWAS catalog	1	Show
						Annotated by HGMD	HGMD-PUBLIC	2	Show
						Anthropometric traits	NHGRI-EBI GWAS catalog	1	Show
						Asparaginase hypersensitivity in acute lymphoblastic leukemia	NHGRI-EBI GWAS catalog	1	Show
						Autism spectrum disorder	ClinVar	1	Show
						Body Weight Changes	dbGaP	1	Show
						Chronotype	NHGRI-EBI GWAS catalog	1	Show
						ClinVar: phenotype not specified	ClinVar	24	Show
						General risk tolerance (MTAG)	NHGRI-EBI GWAS catalog	2	Show
						HDL cholesterol levels	NHGRI-EBI GWAS catalog	1	Show
						Hand grip strength	NHGRI-EBI GWAS catalog	1	Show
						Intellectual disability	ClinVar	2	Show
						Middle childhood and early adolescence aggressive behavior	NHGRI-EBI GWAS catalog	1	Show
						Morning person	NHGRI-EBI GWAS catalog	5	Show
						Neurodevelopmental disorder	ClinVar	1	Show
						Non-syndromic intellectual disability	ClinVar	1	Show
						Obesity-related traits	NHGRI-EBI GWAS catalog	1	Show
						Platelet Count	dbGaP	2	Show
						Post bronchodilator FEV1 in COPD	NHGRI-EBI GWAS catalog	1	Show
						Potassium	dbGaP	2	Show
						Schizophrenia	NHGRI-EBI GWAS catalog	6	Show
						Sleep 1/3-day periodicity	NHGRI-EBI GWAS catalog	1	Show
						Stroke	dbGaP	2	Show
						Sudden cardiac arrest	NHGRI-EBI GWAS catalog	1	Show
						Survival in microsatellite instability low/stable colorectal cancer	NHGRI-EBI GWAS catalog	1	Show
						Variant of unknown significance	ClinVar	1	Show
GALNT10	NONE Found					ALL variants with a phenotype annotation	-	19	Show
						Anxiety	NHGRI-EBI GWAS catalog	1	Show
						Autism spectrum disorder or schizophrenia	NHGRI-EBI GWAS catalog	2	Show
						BMI (adjusted for smoking behaviour)	NHGRI-EBI GWAS catalog	1	Show
						Behavioural disinhibition (generation interaction)	NHGRI-EBI GWAS catalog	1	Show
						Body Mass Index	NHGRI-EBI GWAS catalog, dbGaP	4	Show
						Body mass index (adult)	NHGRI-EBI GWAS catalog	1	Show
						Body mass index (joint analysis main effects and smoking interaction)	NHGRI-EBI GWAS catalog	1	Show
						Carotid artery intima media thickness (sex interaction)	NHGRI-EBI GWAS catalog	1	Show
						Childhood body mass index	NHGRI-EBI GWAS catalog	1	Show
						ClinVar: phenotype not specified	ClinVar	4	Show
						Cognitive ability, years of educational attainment or schizophrenia pleiotropy	NHGRI-EBI GWAS catalog	1	Show
						Feeling tense	NHGRI-EBI GWAS catalog	1	Show
						Menarche age at onset	NHGRI-EBI GWAS catalog	1	Show
						Neuroticism	NHGRI-EBI GWAS catalog	1	Show
						Neurofibrillary tangles	NHGRI-EBI GWAS catalog	1	Show
						Response to quetiapine in schizophrenia	NHGRI-EBI GWAS catalog	1	Show
						Schizophrenia	NHGRI-EBI GWAS catalog	1	Show
						Triglyceride levels	NHGRI-EBI GWAS catalog	1	Show
LARP1	NONE Found					ALL variants with a phenotype annotation	-	13	Show
						Behcet Syndrome	dbGaP	1	Show
						Chin dimples	NHGRI-EBI GWAS catalog	1	Show
						Cholesterol	dbGaP	2	Show
						Cholesterol, LDL	dbGaP	2	Show
						ClinVar: phenotype not specified	ClinVar	2	Show
						Diabetes Mellitus	dbGaP	2	Show
						High light scatter reticulocyte percentage of red cells	NHGRI-EBI GWAS catalog	1	Show
						Mean corpuscular hemoglobin	NHGRI-EBI GWAS catalog	2	Show
						Mean corpuscular volume	NHGRI-EBI GWAS catalog	1	Show
						Monobrow	NHGRI-EBI GWAS catalog	1	Show
						Reticulocyte count	NHGRI-EBI GWAS catalog	1	Show
						Reticulocyte fraction of red cells	NHGRI-EBI GWAS catalog	1	Show
PREX1; ARFGEF2	NONE Found					ALL variants with a phenotype annotation	-	42	Show
						ClinVar: phenotype not specified	ClinVar	10	Show
						Colorectal Cancer	NHGRI-EBI GWAS catalog	1	Show
						Colorectal cancer or advanced adenoma	NHGRI-EBI GWAS catalog	1	Show
						Coronary Artery Disease	NHGRI-EBI GWAS catalog	1	Show
						Creatinine	dbGaP	1	Show
						Diastolic blood pressure	NHGRI-EBI GWAS catalog	3	Show
						Echocardiography	dbGaP	1	Show
						Erythrocyte Indices	dbGaP	1	Show
						Extremely high intelligence	NHGRI-EBI GWAS catalog	1	Show
						General cognitive ability	NHGRI-EBI GWAS catalog	2	Show
						Height	NHGRI-EBI GWAS catalog	1	Show
						Intelligence (MTAG)	NHGRI-EBI GWAS catalog	5	Show
						Loneliness	NHGRI-EBI GWAS catalog	1	Show
						Loneliness (MTAG)	NHGRI-EBI GWAS catalog	1	Show
						Lymphocyte counts	NHGRI-EBI GWAS catalog	1	Show
						Lymphocyte percentage of white cells	NHGRI-EBI GWAS catalog	1	Show
						Mean corpuscular hemoglobin	NHGRI-EBI GWAS catalog	1	Show
						Mean reticulocyte volume	NHGRI-EBI GWAS catalog	1	Show
						Mean spheric corpuscular volume	NHGRI-EBI GWAS catalog	1	Show
						Monocyte count	NHGRI-EBI GWAS catalog	1	Show
						Multiple myeloma	NHGRI-EBI GWAS catalog	1	Show
						Nephrotic syndrome (acquired)	NHGRI-EBI GWAS catalog	1	Show
						Neutrophil count	NHGRI-EBI GWAS catalog	2	Show
						Neutrophil percentage of white cells	NHGRI-EBI GWAS catalog	2	Show
						Platelet distribution width	NHGRI-EBI GWAS catalog	1	Show
						Plateletcrit	NHGRI-EBI GWAS catalog	1	Show
						Potassium	dbGaP	1	Show
						Response to selective serotonin reuptake inhibitors in depression	NHGRI-EBI GWAS catalog	1	Show
						Stroke	dbGaP	1	Show
						Tonometry	NHGRI-EBI GWAS catalog	1	Show
						Urinalysis	dbGaP	1	Show
						Waist circumference	NHGRI-EBI GWAS catalog	1	Show
						White blood cell count	NHGRI-EBI GWAS catalog	1	Show
ARFGEF2	Periventricular Heterotopia with Microcephaly	DDG2P	biallelic			ALL variants with a phenotype annotation	-	350	Show
	Periventricular Heterotopia with Microcephaly, autosomal recessive	MIM morbid	-			Adult body size	NHGRI-EBI GWAS catalog	1	Show
	Periventricular nodular heterotopia	Orphanet	-			Anger	NHGRI-EBI GWAS catalog	1	Show
						Annotated by HGMD	HGMD-PUBLIC	12	Show
						Birth weight	NHGRI-EBI GWAS catalog	1	Show
						ClinVar: phenotype not specified	ClinVar	215	Show
						Extremely high intelligence	NHGRI-EBI GWAS catalog	1	Show
						General cognitive ability	NHGRI-EBI GWAS catalog	2	Show
						Global developmental delay	ClinVar	2	Show
						Height	NHGRI-EBI GWAS catalog	1	Show
						Heterotopia, periventricular, autosomal recessive	ClinVar	141	Show
						Hip circumference adjusted for BMI	NHGRI-EBI GWAS catalog	2	Show
						Intellectual disability	ClinVar	3	Show
						Intelligence (MTAG)	NHGRI-EBI GWAS catalog	7	Show
						Loneliness	NHGRI-EBI GWAS catalog	1	Show
						Loneliness (MTAG)	NHGRI-EBI GWAS catalog	1	Show
						Microcephaly	ClinVar	1	Show
						Offspring birth weight	NHGRI-EBI GWAS catalog	1	Show
						Periventricular Heterotopia	ClinVar	4	Show
						Waist circumference adjusted for BMI (adjusted for smoking behaviour)	NHGRI-EBI GWAS catalog	1	Show
						Waist circumference adjusted for BMI (joint analysis main effects and smoking interaction)	NHGRI-EBI GWAS catalog	1	Show
						Waist circumference adjusted for BMI in non-smokers	NHGRI-EBI GWAS catalog	1	Show
						Waist circumference adjusted for body mass index	NHGRI-EBI GWAS catalog	1	Show
PDE4B; INSL5	NONE Found					ALL variants with a phenotype annotation	-	54	Show
						Acute lymphoblastic leukemia (childhood)	NHGRI-EBI GWAS catalog	3	Show
						Adult body size	NHGRI-EBI GWAS catalog	1	Show
						Age at first birth	NHGRI-EBI GWAS catalog	1	Show
						Age at first sexual intercourse	NHGRI-EBI GWAS catalog	1	Show
						Age at voice drop	NHGRI-EBI GWAS catalog	1	Show
						Alanine aminotransferase levels	NHGRI-EBI GWAS catalog	1	Show
						Alcohol consumption	NHGRI-EBI GWAS catalog	1	Show
						Amyotrophic lateral sclerosis	dbGaP	2	Show
						Anxiety and stress-related disorders	NHGRI-EBI GWAS catalog	1	Show
						Anxiety and stress-related disorders excluding adjustment disorder	NHGRI-EBI GWAS catalog	1	Show
						Anxiety and stress-related disorders excluding co-morbid schizophrenia	NHGRI-EBI GWAS catalog	1	Show
						Anxiety and stress-related disorders including obsessive-compulsive disorder	NHGRI-EBI GWAS catalog	1	Show
						Anxiety and stress-related disorders psychiatric co-morbidity covariate model	NHGRI-EBI GWAS catalog	1	Show
						Anxiety and stress-related disorders psychiatric co-morbidity weighting design	NHGRI-EBI GWAS catalog	1	Show
						Anxiety disorders	NHGRI-EBI GWAS catalog	1	Show
						Apolipoproteins E	dbGaP	1	Show
						Aspartate aminotransferase levels	NHGRI-EBI GWAS catalog	1	Show
						Audiometry, Pure-Tone	dbGaP	1	Show
						Birth weight	NHGRI-EBI GWAS catalog	1	Show
						Blood Flow Velocity	dbGaP	1	Show
						Blood pressure	dbGaP	1	Show
						Body size at age 10	NHGRI-EBI GWAS catalog	1	Show
						C-reactive protein levels	NHGRI-EBI GWAS catalog	1	Show
						Carotid Artery Diseases	dbGaP	2	Show
						Cholesterol, HDL	dbGaP	2	Show
						Chronotype	NHGRI-EBI GWAS catalog	1	Show
						ClinVar: phenotype not specified	ClinVar	5	Show
						Echocardiographic traits	NHGRI-EBI GWAS catalog	1	Show
						Echocardiography	dbGaP	7	Show
						Economic and political preferences (feminism/equality)	NHGRI-EBI GWAS catalog	1	Show
						Fibrinogen	dbGaP	1	Show
						Fibrinogen levels	NHGRI-EBI GWAS catalog	2	Show
						Gastroesophageal reflux disease	NHGRI-EBI GWAS catalog	1	Show
						Inflammation	dbGaP	5	Show
						Low tan response	NHGRI-EBI GWAS catalog	1	Show
						Multiple sclerosis	NHGRI-EBI GWAS catalog	1	Show
						Phenylephrine infusion rate during anesthesia	NHGRI-EBI GWAS catalog	1	Show
						Problematic alcohol use	NHGRI-EBI GWAS catalog	1	Show
						QT interval	NHGRI-EBI GWAS catalog	1	Show
						Respiratory Function Tests	dbGaP	1	Show
						Risk-taking tendency (4-domain principal component model)	NHGRI-EBI GWAS catalog	1	Show
						Rosacea symptom severity	NHGRI-EBI GWAS catalog	1	Show
						Schizophrenia	NHGRI-EBI GWAS catalog	1	Show
						Sleep duration (short sleep)	NHGRI-EBI GWAS catalog	1	Show
						Smoking initiation	NHGRI-EBI GWAS catalog	2	Show
						Smoking initiation (ever regular vs never regular)	NHGRI-EBI GWAS catalog	1	Show
						Smoking status (ever vs never smokers)	NHGRI-EBI GWAS catalog	1	Show
						Staphylococcus aureus infection	NHGRI-EBI GWAS catalog	1	Show
						Stress-related disorders	NHGRI-EBI GWAS catalog	1	Show
						Stroke	dbGaP	1	Show
						anorexia nervosa, attention-deficit/hyperactivity disorder, autism spectrum disorder, bipolar disorder, major depression, obsessive-compulsive disorder, schizophrenia, or Tourette syndrome pleiotropy	NHGRI-EBI GWAS catalog	1	Show
INSL5	NONE Found					ALL variants with a phenotype annotation	-	2	Show
						Blood protein levels	NHGRI-EBI GWAS catalog	1	Show
						Crohn's disease	NHGRI-EBI GWAS catalog	1	Show
						Inflammatory bowel disease	NHGRI-EBI GWAS catalog	1	Show
						Ulcerative colitis	NHGRI-EBI GWAS catalog	1	Show
STK3	NONE Found					ALL variants with a phenotype annotation	-	5	Show
						Body Height	dbGaP	1	Show
						Creatinine	dbGaP	1	Show
						Depressive symptom improvement	NHGRI-EBI GWAS catalog	1	Show
						Heel bone mineral density	NHGRI-EBI GWAS catalog	1	Show
						Rosacea symptom severity	NHGRI-EBI GWAS catalog	1	Show
						Suicide behavior	NHGRI-EBI GWAS catalog	1	Show
ADAMTS14	NONE Found					ALL variants with a phenotype annotation	-	15	Show
						Amyotrophic lateral sclerosis	dbGaP	1	Show
						Body fat distribution (leg fat ratio)	NHGRI-EBI GWAS catalog	1	Show
						Body fat distribution (trunk fat ratio)	NHGRI-EBI GWAS catalog	1	Show
						ClinVar: phenotype not specified	ClinVar	5	Show
						FRASER SYNDROME 3	ClinVar	1	Show
						Heel bone mineral density	NHGRI-EBI GWAS catalog	1	Show
						Leukocyte Count	dbGaP	1	Show
						Moderate-to-late spontaneous preterm birth	NHGRI-EBI GWAS catalog	1	Show
						Optic disc size	NHGRI-EBI GWAS catalog	1	Show
						Sleep duration	NHGRI-EBI GWAS catalog	1	Show
						Spontaneous preterm birth with premature rupture of membranes	NHGRI-EBI GWAS catalog	1	Show
						Suicide behavior	NHGRI-EBI GWAS catalog	1	Show
PSME2; CARMIL3	NONE Found					ALL variants with a phenotype annotation	-	3	Show
						ClinVar: phenotype not specified	ClinVar	2	Show
						Suicide behavior	NHGRI-EBI GWAS catalog	1	Show
CARMIL3	NONE Found					None found.
TBX20	ATRIAL SEPTAL DEFECT 4	MIM morbid	-			ALL variants with a phenotype annotation	-	109	Show
	ATRIAL SEPTAL DEFECT TYPE 4	DDG2P	monoallelic			AORTIC VALVE DISEASE 1	ClinVar	4	Show
	Atrial septal defect, ostium secundum type	Orphanet	-			ATRIAL SEPTAL DEFECT 4	ClinVar	21	Show
						Annotated by HGMD	HGMD-PUBLIC	23	Show
						Behcet Syndrome	dbGaP	1	Show
						Birth weight	NHGRI-EBI GWAS catalog	2	Show
						Bone Density	dbGaP	1	Show
						Cardiovascular phenotype	ClinVar	17	Show
						ClinVar: phenotype not specified	ClinVar	32	Show
						Coronary Artery Disease	NHGRI-EBI GWAS catalog, dbGaP	3	Show
						Diastolic blood pressure	NHGRI-EBI GWAS catalog	1	Show
						HYPOPLASTIC LEFT HEART SYNDROME	ClinVar	1	Show
						Hypoplastic right heart syndrome	ClinVar	1	Show
						Inborn genetic diseases	ClinVar	1	Show
						Iron	dbGaP	1	Show
						Myocardial infarction	NHGRI-EBI GWAS catalog	1	Show
						PR interval	NHGRI-EBI GWAS catalog	2	Show
						Primary dilated cardiomyopathy	ClinVar	3	Show
						QRS duration	NHGRI-EBI GWAS catalog	3	Show
						Resting heart rate	NHGRI-EBI GWAS catalog	1	Show
						Stroke	dbGaP	1	Show
						Suicide	NHGRI-EBI GWAS catalog	1	Show
						Suicide behavior	NHGRI-EBI GWAS catalog	1	Show
						Waist circumference	dbGaP	3	Show
						Wolff-Parkinson-White pattern	ClinVar	1	Show
DPP10	NONE Found					ALL variants with a phenotype annotation	-	48	Show
						3-month functional outcome in ischaemic stroke (modified Rankin score)	NHGRI-EBI GWAS catalog	1	Show
						Adverse response to drug	NHGRI-EBI GWAS catalog	1	Show
						Alanine aminotransferase levels	NHGRI-EBI GWAS catalog	1	Show
						Blood Pressure Determination	dbGaP	1	Show
						Blood pressure	dbGaP	3	Show
						Body Height	dbGaP	1	Show
						C-reactive protein	dbGaP	2	Show
						Cholesterol	dbGaP	1	Show
						Cholesterol, HDL	dbGaP	3	Show
						ClinVar: phenotype not specified	ClinVar	8	Show
						Daytime sleep phenotypes	NHGRI-EBI GWAS catalog	1	Show
						Echocardiography	dbGaP	1	Show
						Hemoglobin A, Glycosylated	dbGaP	2	Show
						High chromosomal aberration frequency chromatid type in genotoxic compound exposure	NHGRI-EBI GWAS catalog	1	Show
						Hip circumference	NHGRI-EBI GWAS catalog	1	Show
						Hip circumference adjusted for BMI	NHGRI-EBI GWAS catalog	1	Show
						Inflammation	dbGaP	1	Show
						Lipoproteins, HDL	dbGaP	1	Show
						Metabolism	dbGaP	1	Show
						Neuritic plaque	NHGRI-EBI GWAS catalog	1	Show
						Neutrophils	dbGaP	1	Show
						Obesity-related traits	NHGRI-EBI GWAS catalog	1	Show
						Plasma factor V levels in venous thrombosis conditioned on rs6027	NHGRI-EBI GWAS catalog	1	Show
						Plasma parathyroid hormone levels	NHGRI-EBI GWAS catalog	1	Show
						Pulmonary function FVC x omega-3 PUFA docosahexaenoic acid interaction 2df	NHGRI-EBI GWAS catalog	1	Show
						Respiratory Function Tests	dbGaP	1	Show
						Response to antidepressants in depression	NHGRI-EBI GWAS catalog	1	Show
						Severe influenza A (H1N1) infection	NHGRI-EBI GWAS catalog	1	Show
						Stress sensitivity neuroticism score x major depressive disorder status interaction	NHGRI-EBI GWAS catalog	2	Show
						Stroke	dbGaP	1	Show
						Suicide attempts in major depressive disorder	NHGRI-EBI GWAS catalog	1	Show
						Survival in colon cancer	NHGRI-EBI GWAS catalog	1	Show
						Survival in microsatellite instability low/stable colorectal cancer	NHGRI-EBI GWAS catalog	1	Show
						Systolic blood pressure in sickle cell anemia	NHGRI-EBI GWAS catalog	1	Show
						Thyrotropin	dbGaP	1	Show
						Triglycerides	dbGaP	1	Show
						Urate levels (BMI interaction)	NHGRI-EBI GWAS catalog	1	Show
CNTNNA3	NONE Found
STK32B	NONE Found					ALL variants with a phenotype annotation	-	20	Show
						Age at suicide	NHGRI-EBI GWAS catalog	1	Show
						Alzheimer's disease	NHGRI-EBI GWAS catalog	1	Show
						Alzheimer's disease (cognitive decline)	NHGRI-EBI GWAS catalog	1	Show
						Alzheimer's disease progression score	NHGRI-EBI GWAS catalog	1	Show
						CELIAC DISEASE	NHGRI-EBI GWAS catalog	1	Show
						ClinVar: phenotype not specified	ClinVar	6	Show
						Coronary artery calcified atherosclerotic plaque (130 HU threshold) in type 2 diabetes	NHGRI-EBI GWAS catalog	1	Show
						Diffusing capacity of the lung for carbon monoxide traits	NHGRI-EBI GWAS catalog	1	Show
						Essential tremor	NHGRI-EBI GWAS catalog	1	Show
						Hip	dbGaP	1	Show
						Lipoproteins, LDL	dbGaP	1	Show
						Long QT syndrome	ClinVar	1	Show
						Parkinson's disease motor subtype tremor to postural instability/gait difficulty score ratio	NHGRI-EBI GWAS catalog	1	Show
						Sensory disturbances after bilateral sagittal split ramus osteotomy	NHGRI-EBI GWAS catalog	1	Show
						Vascular endothelial growth factor levels	NHGRI-EBI GWAS catalog	1	Show
PDPK1	NONE Found					ALL variants with a phenotype annotation	-	1	Show
						Hip circumference adjusted for BMI	NHGRI-EBI GWAS catalog	1	Show
ARL5B; ….CACNB2	NONE Found					ALL variants with a phenotype annotation	-	12	Show
						Annotated by HGMD	HGMD-PUBLIC	1	Show
						Autism spectrum disorder or schizophrenia	NHGRI-EBI GWAS catalog	1	Show
						Body Mass Index	dbGaP	1	Show
						C-reactive protein	dbGaP	1	Show
						Colorectal or endometrial cancer	NHGRI-EBI GWAS catalog	1	Show
						Coronary artery disease in type 1 diabetes	NHGRI-EBI GWAS catalog	1	Show
						Hemoglobin S	dbGaP	1	Show
						Hepatitis C (spontaneous viral clearance)	NHGRI-EBI GWAS catalog	1	Show
						Hip	dbGaP	1	Show
						Lipids	dbGaP	1	Show
						Postoperative atrial fibrillation in coronary artery bypass grafting surgery	NHGRI-EBI GWAS catalog	1	Show
						Suicide attempts in major depressive disorder	NHGRI-EBI GWAS catalog	1	Show
						Triglycerides	dbGaP	1	Show
CACNB2	Brugada syndrome	Orphanet				ALL variants with a phenotype annotation	-	392	Show
	BRUGADA SYNDROME 4	MIM morbid				Annotated by HGMD	HGMD-PUBLIC	18	Show
						Antisaccade task score	NHGRI-EBI GWAS catalog	1	Show
						Apolipoprotein B levels	NHGRI-EBI GWAS catalog	1	Show
						Arrhythmogenic right ventricular cardiomyopathy	ClinVar	1	Show
						Autism spectrum disorder	ClinVar	1	Show
						Autism spectrum disorder or schizophrenia	NHGRI-EBI GWAS catalog	1	Show
						Autism spectrum disorder, attention deficit-hyperactivity disorder, bipolar disorder, major depressive disorder, and schizophrenia (combined)	NHGRI-EBI GWAS catalog	1	Show
						BRUGADA SYNDROME 4	ClinVar	192	Show
						Blood pressure	NHGRI-EBI GWAS catalog, dbGaP	2	Show
						Body Mass Index	NHGRI-EBI GWAS catalog	2	Show
						Brain volume in infants (grey matter)	NHGRI-EBI GWAS catalog	1	Show
						Brugada syndrome	ClinVar	31	Show
						CARDIAC CONDUCTION DEFECT, NONSPECIFIC	ClinVar	1	Show
						Cardiac arrest	ClinVar	3	Show
						Cardiac arrhythmia	ClinVar	2	Show
						Cardiomyopathy	ClinVar	3	Show
						Cardiovascular phenotype	ClinVar	46	Show
						ClinVar: phenotype not specified	ClinVar	174	Show
						Cognitive ability, years of educational attainment or schizophrenia pleiotropy	NHGRI-EBI GWAS catalog	1	Show
						Diastolic blood pressure	NHGRI-EBI GWAS catalog	4	Show
						Diastolic blood pressure (cigarette smoking interaction)	NHGRI-EBI GWAS catalog	1	Show
						Diastolic blood pressure x alcohol consumption interaction (2df test)	NHGRI-EBI GWAS catalog	2	Show
						Diverticular disease	NHGRI-EBI GWAS catalog	1	Show
						Early repolarization associated with ventricular fibrillation	ClinVar	1	Show
						Echocardiography	dbGaP	1	Show
						Electrocardiogram morphology amplitude at temporal datapoints	NHGRI-EBI GWAS catalog	1	Show
						Heart Rate	dbGaP	2	Show
						Hypertension	NHGRI-EBI GWAS catalog	3	Show
						Inflammatory Bowel Diseases	dbGaP	1	Show
						LDL cholesterol levels	NHGRI-EBI GWAS catalog	1	Show
						Lipids	dbGaP	2	Show
						Lipoproteins, VLDL	dbGaP	1	Show
						Long QT syndrome	ClinVar	1	Show
						Mean arterial pressure	NHGRI-EBI GWAS catalog	1	Show
						Mean arterial pressure x alcohol consumption interaction (2df test)	NHGRI-EBI GWAS catalog	1	Show
						Medication use agents acting on the renin-angiotensin system	NHGRI-EBI GWAS catalog	2	Show
						Medication use beta blocking agents	NHGRI-EBI GWAS catalog	1	Show
						Medication use calcium channel blockers	NHGRI-EBI GWAS catalog	1	Show
						Medication use diuretics	NHGRI-EBI GWAS catalog	2	Show
						Metabolite levels (HVA/MHPG ratio)	NHGRI-EBI GWAS catalog	1	Show
						Nicotine dependence symptom count	NHGRI-EBI GWAS catalog	1	Show
						Obesity-related traits	NHGRI-EBI GWAS catalog	1	Show
						Paroxysmal familial ventricular fibrillation	ClinVar	1	Show
						Primary dilated cardiomyopathy	ClinVar	2	Show
						Primary tooth development (number of teeth)	NHGRI-EBI GWAS catalog	1	Show
						Primary tooth development (time to first tooth eruption)	NHGRI-EBI GWAS catalog	1	Show
						Protein quantitative trait loci	NHGRI-EBI GWAS catalog	1	Show
						Pulse pressure	NHGRI-EBI GWAS catalog	1	Show
						Pulse pressure x alcohol consumption interaction (2df test)	NHGRI-EBI GWAS catalog	1	Show
						Quantitative traits	NHGRI-EBI GWAS catalog	1	Show
						Response to antiepileptic drugs in genetic generalized epilepsy	NHGRI-EBI GWAS catalog	1	Show
						Schizophrenia	NHGRI-EBI GWAS catalog	3	Show
						Short QT Syndrome 5	ClinVar	2	Show
						Small vessel stroke	NHGRI-EBI GWAS catalog	1	Show
						Stroke	dbGaP	1	Show
						Sudden unexplained death	ClinVar	2	Show
						Systolic blood pressure	NHGRI-EBI GWAS catalog	6	Show
						Systolic blood pressure (cigarette smoking interaction)	NHGRI-EBI GWAS catalog	1	Show
						Systolic blood pressure x alcohol consumption (light vs heavy) interaction (2df test)	NHGRI-EBI GWAS catalog	1	Show
						Systolic blood pressure x alcohol consumption interaction (2df test)	NHGRI-EBI GWAS catalog	2	Show
						Triglycerides	dbGaP	1	Show
						Ventricular fibrillation	ClinVar	2	Show
						Ventricular tachycardia	ClinVar	1	Show
						White matter hyperintensity volume	NHGRI-EBI GWAS catalog	1	Show
						anorexia nervosa, attention-deficit/hyperactivity disorder, autism spectrum disorder, bipolar disorder, major depression, obsessive-compulsive disorder, schizophrenia, or Tourette syndrome pleiotropy	NHGRI-EBI GWAS catalog	1	Show
MYO7B	NONE Found					ALL variants with a phenotype annotation	-	10	Show
						Annotated by HGMD	HGMD-PUBLIC	1	Show
						Basophils	dbGaP	1	Show
						ClinVar: phenotype not specified	ClinVar	6	Show
						Protein C levels	NHGRI-EBI GWAS catalog	1	Show
						Waist-hip ratio	dbGaP	1	Show
ABI3BP	NONE Found					ALL variants with a phenotype annotation	-	20	Show
						Acute urticaria and angioedema (non-steroidal anti-inflammatory drug-induced)	NHGRI-EBI GWAS catalog	1	Show
						Alcohol dependence	NHGRI-EBI GWAS catalog	1	Show
						Annotated by HGMD	HGMD-PUBLIC	1	Show
						Asthma (childhood onset)	NHGRI-EBI GWAS catalog	1	Show
						Body Weights and Measures	dbGaP	1	Show
						Carotid plaque burden	NHGRI-EBI GWAS catalog	1	Show
						Coronary Artery Disease	dbGaP	1	Show
						Coronary artery calcified atherosclerotic plaque (130 HU threshold) in type 2 diabetes	NHGRI-EBI GWAS catalog	1	Show
						Glucose	dbGaP	1	Show
						Gut microbiota relative abundance Faecalibacterium	NHGRI-EBI GWAS catalog	1	Show
						Hip	dbGaP	1	Show
						Joint mobility (Beighton score)	NHGRI-EBI GWAS catalog	1	Show
						Myocardial infarction	dbGaP	1	Show
						Optic disc area	NHGRI-EBI GWAS catalog	2	Show
						Optic disc size	NHGRI-EBI GWAS catalog	1	Show
						Post bronchodilator FEV1 in COPD	NHGRI-EBI GWAS catalog	1	Show
						Refractive error	NHGRI-EBI GWAS catalog	1	Show
						Tunica Media	dbGaP	1	Show
						Vertical cup-disc ratio adjusted for vertical disc diameter	NHGRI-EBI GWAS catalog	1	Show
						Vertical cup-disc ratio multi-trait analysis	NHGRI-EBI GWAS catalog	1	Show
LRRIQ3	NONE Found					ALL variants with a phenotype annotation	-	33	Show
						Allergic rhinitis	NHGRI-EBI GWAS catalog	1	Show
						Annotated by HGMD	HGMD-PUBLIC	1	Show
						Anxiety	NHGRI-EBI GWAS catalog	1	Show
						Asthma	NHGRI-EBI GWAS catalog	1	Show
						Bipolar disorder and schizophrenia	NHGRI-EBI GWAS catalog	1	Show
						Blood pressure	dbGaP	1	Show
						Body Mass Index	NHGRI-EBI GWAS catalog	1	Show
						Body mass index (age less than 50)	NHGRI-EBI GWAS catalog	1	Show
						Body mass index x age interaction	NHGRI-EBI GWAS catalog	1	Show
						Body mass index x sex x age interaction (4df test)	NHGRI-EBI GWAS catalog	1	Show
						Cardiac Troponin-T levels	NHGRI-EBI GWAS catalog	1	Show
						Cerebrospinal AB1-42 levels in normal cognition	NHGRI-EBI GWAS catalog	1	Show
						ClinVar: phenotype not specified	ClinVar	6	Show
						Creatinine	dbGaP	3	Show
						Heart failure	dbGaP	1	Show
						Hypertension	dbGaP	2	Show
						Lipoproteins, VLDL	dbGaP	1	Show
						Metabolite levels (X-11787)	NHGRI-EBI GWAS catalog	1	Show
						Migraine	NHGRI-EBI GWAS catalog	1	Show
						Mortality	dbGaP	3	Show
						Myocardial infarction	dbGaP	1	Show
						Schizophrenia	NHGRI-EBI GWAS catalog	2	Show
						Smoking initiation	NHGRI-EBI GWAS catalog	1	Show
						Smoking initiation (ever regular vs never regular)	NHGRI-EBI GWAS catalog	1	Show
						Smoking status (ever vs never smokers)	NHGRI-EBI GWAS catalog	1	Show
TBL1XR1	Acute lymphoblastic leukemia	Cancer Gene Census	PMID:27776115, PMID:23334668	-		ALL variants with a phenotype annotation	-	167	Show
	Acute myeloid leukemia	Cancer Gene Census	-	-		Annotated by HGMD	HGMD-PUBLIC	13	Show
	ACUTE PROMYELOCYTIC LEUKEMIA	Orphanet	-	-		Apolipoproteins C	dbGaP	1	Show
	adrenal cortex carcinoma	Cancer Gene Census	PMID:24747642	-		Asthma	NHGRI-EBI GWAS catalog	2	Show
	Ampulla of Vater Carcinoma	Cancer Gene Census	PMID:26806338	-		Asthma (adult onset)	NHGRI-EBI GWAS catalog	1	Show
	Anaplastic astrocytoma	Cancer Gene Census	PMID:24140581	-		Asthma (childhood onset)	NHGRI-EBI GWAS catalog	1	Show
	anaplastic large cell lymphoma	Cancer Gene Census	PMID:22855598	-		Attention deficit hyperactivity disorder (hyperactivity-impulsivity symptoms)	NHGRI-EBI GWAS catalog	1	Show
	Anaplastic Malignant Meningioma	Cancer Gene Census	PMID:28713588	-		Central corneal thickness	NHGRI-EBI GWAS catalog	2	Show
	Atypical Meningioma	Cancer Gene Census	PMID:28713588	-		Chin dimples	NHGRI-EBI GWAS catalog	1	Show
	B-cell acute lymphoblastic leukemia	Cancer Gene Census	PMID:21680795, PMID:31697823	-		Chronotype	NHGRI-EBI GWAS catalog	1	Show
	Basal cell carcinoma	Cancer Gene Census	PMID:25759019	-		ClinVar: phenotype not specified	ClinVar	68	Show
	bile duct carcinoma	Cancer Gene Census	-	-		Corneal structure	NHGRI-EBI GWAS catalog	1	Show
	bladder carcinoma	Cancer Gene Census	-	-		Early chronic obstructive pulmonary disease in never smokers	NHGRI-EBI GWAS catalog	1	Show
	bladder transitional cell carcinoma	Cancer Gene Census	PMID:29136510	-		Electrocardiography	dbGaP	1	Show
	brain glioblastoma	Cancer Gene Census	PMID:29244145, PMID:28263318, PMID:26496030	-		Esophageal Cancer	NHGRI-EBI GWAS catalog	1	Show
	Brain Stem Glioblastoma	Cancer Gene Census	PMID:24705251	-		Inborn genetic diseases	ClinVar	5	Show
	Breast carcinoma	Cancer Gene Census	PMID:31340200, PMID:27245685	-		Inflammatory skin disease	NHGRI-EBI GWAS catalog	1	Show
	Breast Carcinoma by Gene Expression Profile	Cancer Gene Census	-	-		Intellectual disability	ClinVar	2	Show
	breast ductal adenocarcinoma	Cancer Gene Census	PMID:28921573, PMID:31340200, PMID:25729435, PMID:22608084	-		MENTAL RETARDATION, AUTOSOMAL DOMINANT 41	ClinVar	9	Show
	Burkitts lymphoma	Cancer Gene Census	-	-		Mastocytosis KIT D816V positive	NHGRI-EBI GWAS catalog	1	Show
	cecum adenocarcinoma	Cancer Gene Census	PMID:22810696	-		Mean corpuscular hemoglobin	NHGRI-EBI GWAS catalog	1	Show
	Central Nervous System Lymphoma	Cancer Gene Census	PMID:22837180, PMID:24970810	-		Mean corpuscular volume	NHGRI-EBI GWAS catalog	1	Show
	cervical squamous cell carcinoma	Cancer Gene Census	-	-		Mean reticulocyte volume	NHGRI-EBI GWAS catalog	1	Show
	chondroblastoma	Cancer Gene Census	PMID:24162739	-		Mean spheric corpuscular volume	NHGRI-EBI GWAS catalog	1	Show
	Chronic lymphocytic leukemia	Cancer Gene Census	PMID:21642962, PMID:25382417, PMID:26675346	-		Medication use adrenergics, inhalants	NHGRI-EBI GWAS catalog	1	Show
	Clear cell renal carcinoma	Cancer Gene Census	PMID:23797736	-		PIERPONT SYNDROME	ClinVar	77	Show
	colon adenocarcinoma	Cancer Gene Census	Study links	-		Pulse pressure	NHGRI-EBI GWAS catalog	1	Show
	colorectal adenocarcinoma	Cancer Gene Census	PMID:24211491, PMID:27149842, PMID:24755471	-		Red cell distribution width	NHGRI-EBI GWAS catalog	1	Show
	Cutaneous melanoma	Cancer Gene Census	PMID:28467829, PMID:24265154	-		See cases	ClinVar	1	Show
	diffuse large B-cell lymphoma	Cancer Gene Census	PMID:26608593, PMID:22496164, PMID:26647218	-		Seizures	ClinVar	11	Show
	Endometrial carcinoma	Cancer Gene Census	PMID:23104009	-		TBL1XR1-Related Disorder	ClinVar	2	Show
	Endometrial Endometrioid Adenocarcinoma	Cancer Gene Census	-	-		TBL1XR1-related neurodevelopmental disorders, including Pierpont syndrome	ClinVar	1	Show
	Ependymoma	Cancer Gene Census	PMID:24553141	-
	Esophageal adenocarcinoma	Cancer Gene Census	PMID:23525077	-
	esophageal carcinoma	Cancer Gene Census	-	-
	Esophageal Squamous Cell Carcinoma	Cancer Gene Census	Study links	-
	Gallbladder Adenocarcinoma	Cancer Gene Census	PMID:24185509, PMID:24997986	-
	gastric adenocarcinoma	Cancer Gene Census	PMID:24807215	-
	gastric carcinoma	Cancer Gene Census	-	-
	gastric intestinal type adenocarcinoma	Cancer Gene Census	PMID:24816253	-
	Glioma	Cancer Gene Census	PMID:23583981	-
	head and neck squamous cell carcinoma	Cancer Gene Census	-	-
	Hepatobiliary Neoplasm	Cancer Gene Census	-	-
	HEPATOBLASTOMA	Cancer Gene Census	-	-
	Hepatocellular Carcinoma	Cancer Gene Census	PMID:28302680	-
	HER2 Positive Breast Carcinoma	Cancer Gene Census	-	-
	Intellectual disability with autism spectrum disorder	DDG2P	-	monoallelic
	kidney neoplasm	Cancer Gene Census	-	-
	Laryngeal squamous cell carcinoma	Cancer Gene Census	PMID:21798893	-
	lobular breast carcinoma	Cancer Gene Census	-	-
	Lung adenocarcinoma	Cancer Gene Census	Study links	-
	Lung carcinoma	Cancer Gene Census	-	-
	lymphoid neoplasm	Cancer Gene Census	-	-
	macroglobulinemia	Cancer Gene Census	PMID:30401751, PMID:29556019	-
	MANTLE CELL LYMPHOMA	Cancer Gene Census	PMID:24145436	-
	marginal zone B-cell lymphoma	Cancer Gene Census	PMID:22891273, PMID:29556019, PMID:29481902, PMID:27248180	-
	Melanoma	Cancer Gene Census	PMID:24265153	-
	MENTAL RETARDATION, AUTOSOMAL DOMINANT 41	MIM morbid	-	-
	Merkel cell skin cancer	Cancer Gene Census	PMID:27592799	-
	metaplastic breast carcinoma	Cancer Gene Census	PMID:28153863	-
	nasopharyngeal squamous cell carcinoma	Cancer Gene Census	PMID:28098136	-
	ND	Cancer Gene Census	Study links	-
	Neoplasm	Cancer Gene Census	-	-
	neoplasm of mature B-cells	Cancer Gene Census	PMID:22496164, PMID:23297126	-
	OSTEOSARCOMA	Cancer Gene Census	PMID:25512523	-
	Ovarian Endometrioid Adenocarcinoma with Squamous Differentiation	Cancer Gene Census	-	-
	ovarian serous adenocarcinoma	Cancer Gene Census	PMID:21720365	-
	pancreatic carcinoma	Cancer Gene Census	-	-
	pancreatic ductal adenocarcinoma	Cancer Gene Census	PMID:25855536	-
	pancreatic neuroendocrine tumor	Cancer Gene Census	-	-
	Papillary renal cell carcinoma	Cancer Gene Census	-	-
	pharyngeal squamous cell carcinoma	Cancer Gene Census	PMID:21798893	-
	PIERPONT SYNDROME	Orphanet, MIM morbid, DDG2P	-	monoallelic
	Pleural Biphasic Mesothelioma	Cancer Gene Census	PMID:26928227	-
	Pleural Epithelioid Mesothelioma	Cancer Gene Census	PMID:26928227	-
	POLYCYTHEMIA VERA	Cancer Gene Census	PMID:24325359	-
	prostate adenocarcinoma	Cancer Gene Census	PMID:22722839	-
	prostate carcinoma	Cancer Gene Census	PMID:21307934, PMID:26000489, PMID:26844274	-
	radiologic finding	Cancer Gene Census	PMID:29556019	-
	rectal adenocarcinoma	Cancer Gene Census	PMID:31660073	-
	skin carcinoma	Cancer Gene Census	-	-
	Small cell lung carcinoma	Cancer Gene Census	PMID:26168399	-
	small intestinal adenocarcinoma	Cancer Gene Census	PMID:27900363	-
	soft tissue sarcoma	Cancer Gene Census	-	-
	squamous cell lung carcinoma	Cancer Gene Census	-	-
	T-cell acute lymphoblastic leukemia	Cancer Gene Census	PMID:28671688	-
	thyroid carcinoma	Cancer Gene Census	-	-
	Transitional Meningioma	Cancer Gene Census	PMID:25981829	-
	unspecified peripheral T-cell lymphoma	Cancer Gene Census	PMID:22855598	-
	Uterine Carcinosarcoma	Cancer Gene Census	PMID:25233892	-
CAPN13	NONE Found					ALL variants with a phenotype annotation	-	11	Show
						Annotated by HGMD	HGMD-PUBLIC	1	Show
						Blood Coagulation Factors	dbGaP	1	Show
						Body Mass Index	dbGaP	1	Show
						Body Weight	dbGaP	1	Show
						ClinVar: phenotype not specified	ClinVar	1	Show
						Erythrocytes	dbGaP	2	Show
						Heart failure	dbGaP	1	Show
						Intake of total sugars	NHGRI-EBI GWAS catalog	1	Show
						Iron	dbGaP	1	Show
						Type 2 diabetes	NHGRI-EBI GWAS catalog	1	Show
SLC4A4	Autosomal recessive proximal renal tubular acidosis	Orphanet	-			ALL variants with a phenotype annotation	-	226	Show
	PROXIMAL RENAL TUBULAR ACIDOSIS WITH OCULAR ABNORMALITIES	DDG2P	biallelic_autosomal			Age-related nuclear cataracts	NHGRI-EBI GWAS catalog	1	Show
	RENAL TUBULAR ACIDOSIS, PROXIMAL, WITH OCULAR ABNORMALITIES AND MENTAL RETARDATION	MIM morbid	-			Annotated by HGMD	HGMD-PUBLIC	16	Show
						Bone Density	dbGaP	1	Show
						Cholesterol, HDL	dbGaP	1	Show
						ClinVar: phenotype not specified	ClinVar	66	Show
						Diastolic blood pressure	NHGRI-EBI GWAS catalog	1	Show
						Fractional exhaled nitric oxide (childhood)	NHGRI-EBI GWAS catalog	1	Show
						Glomerular filtration rate	dbGaP	1	Show
						Gut microbiota relative abundance Faecalibacterium	NHGRI-EBI GWAS catalog	1	Show
						Heart Rate	dbGaP	5	Show
						Heel bone mineral density	NHGRI-EBI GWAS catalog	1	Show
						Hemoglobin A, Glycosylated	dbGaP	1	Show
						Mosquito bite size	NHGRI-EBI GWAS catalog	1	Show
						QT interval	NHGRI-EBI GWAS catalog	2	Show
						RENAL TUBULAR ACIDOSIS, PROXIMAL, WITH OCULAR ABNORMALITIES AND MENTAL RETARDATION	ClinVar	151	Show
						Refractive error	NHGRI-EBI GWAS catalog	1	Show
						Respiratory Function Tests	dbGaP	1	Show
KCNMB2	NONE Found					ALL variants with a phenotype annotation	-	24	Show
						Acute lymphoblastic leukemia (childhood)	NHGRI-EBI GWAS catalog	1	Show
						Amyotrophic lateral sclerosis (sporadic)	NHGRI-EBI GWAS catalog	1	Show
						Bipolar disorder and schizophrenia	NHGRI-EBI GWAS catalog	1	Show
						Blood pressure	dbGaP	1	Show
						Body Height	dbGaP	1	Show
						Body Mass Index	dbGaP	1	Show
						Chin dimples	NHGRI-EBI GWAS catalog	1	Show
						Cholesterol, LDL	dbGaP	1	Show
						ClinVar: phenotype not specified	ClinVar	1	Show
						Corneal structure	NHGRI-EBI GWAS catalog	1	Show
						Coronary Artery Disease	dbGaP	1	Show
						Cough in response to angiotensin-converting enzyme inhibitor drugs	NHGRI-EBI GWAS catalog	1	Show
						Creatinine	dbGaP	2	Show
						Echocardiography	dbGaP	1	Show
						Heart failure	dbGaP	1	Show
						Hemoglobin S	dbGaP	2	Show
						Hippocampal sclerosis	NHGRI-EBI GWAS catalog	1	Show
						Left ventricular obstructive tract defect (inherited effect)	NHGRI-EBI GWAS catalog	1	Show
						Potassium	dbGaP	2	Show
						Response to lamotrigine in genetic generalized epilepsy	NHGRI-EBI GWAS catalog	1	Show
						Suicide attempts	NHGRI-EBI GWAS catalog	1	Show
ABI3BP	NONE Found					ALL variants with a phenotype annotation	-	20	Show
						Acute urticaria and angioedema (non-steroidal anti-inflammatory drug-induced)	NHGRI-EBI GWAS catalog	1	Show
						Alcohol dependence	NHGRI-EBI GWAS catalog	1	Show
						Annotated by HGMD	HGMD-PUBLIC	1	Show
						Asthma (childhood onset)	NHGRI-EBI GWAS catalog	1	Show
						Body Weights and Measures	dbGaP	1	Show
						Carotid plaque burden	NHGRI-EBI GWAS catalog	1	Show
						Coronary Artery Disease	dbGaP	1	Show
						Coronary artery calcified atherosclerotic plaque (130 HU threshold) in type 2 diabetes	NHGRI-EBI GWAS catalog	1	Show
						Glucose	dbGaP	1	Show
						Gut microbiota relative abundance Faecalibacterium	NHGRI-EBI GWAS catalog	1	Show
						Hip	dbGaP	1	Show
						Joint mobility (Beighton score)	NHGRI-EBI GWAS catalog	1	Show
						Myocardial infarction	dbGaP	1	Show
						Optic disc area	NHGRI-EBI GWAS catalog	2	Show
						Optic disc size	NHGRI-EBI GWAS catalog	1	Show
						Post bronchodilator FEV1 in COPD	NHGRI-EBI GWAS catalog	1	Show
						Refractive error	NHGRI-EBI GWAS catalog	1	Show
						Tunica Media	dbGaP	1	Show
						Vertical cup-disc ratio adjusted for vertical disc diameter	NHGRI-EBI GWAS catalog	1	Show
						Vertical cup-disc ratio multi-trait analysis	NHGRI-EBI GWAS catalog	1	Show
LUZP2	NONE Found					ALL variants with a phenotype annotation	-	43	Show
						Alzheimer's disease (late onset)	NHGRI-EBI GWAS catalog	1	Show
						Antipsychotic drug-induced weight gain in schizophrenia	NHGRI-EBI GWAS catalog	1	Show
						Basophils	dbGaP	1	Show
						Blood Vessels	dbGaP	1	Show
						Blood pressure	dbGaP	3	Show
						Bone fracture in osteoporosis	NHGRI-EBI GWAS catalog	1	Show
						Childhood body mass index	NHGRI-EBI GWAS catalog	1	Show
						Cholesterol, HDL	dbGaP	1	Show
						Cholesterol, LDL	dbGaP	3	Show
						Depressive symptoms (SSRI exposure interaction)	NHGRI-EBI GWAS catalog	1	Show
						Echocardiography	dbGaP	3	Show
						End-stage kidney disease	NHGRI-EBI GWAS catalog	1	Show
						Erythrocyte Count	dbGaP	1	Show
						Exhaled nitric oxide levels	NHGRI-EBI GWAS catalog	1	Show
						Exhaled nitric oxide output	NHGRI-EBI GWAS catalog	1	Show
						Femur bone mineral density x serum urate levels interaction	NHGRI-EBI GWAS catalog	1	Show
						Hallux valgus	NHGRI-EBI GWAS catalog	1	Show
						Household income MTAG	NHGRI-EBI GWAS catalog	1	Show
						Intelligence	NHGRI-EBI GWAS catalog	4	Show
						Iron status biomarkers	NHGRI-EBI GWAS catalog	1	Show
						Magnesium levels	NHGRI-EBI GWAS catalog	1	Show
						Myocardial infarction	dbGaP	1	Show
						Neuropsychological Tests	dbGaP	1	Show
						Photic sneeze reflex	NHGRI-EBI GWAS catalog	1	Show
						Plasma neurofilament light levels	NHGRI-EBI GWAS catalog	1	Show
						Schizophrenia	NHGRI-EBI GWAS catalog	4	Show
						Suicide attempts	NHGRI-EBI GWAS catalog	1	Show
						Thyrotropin	dbGaP	1	Show
						Trunk fat mass	NHGRI-EBI GWAS catalog	1	Show
						Visceral adipose tissue/subcutaneous adipose tissue ratio	NHGRI-EBI GWAS catalog	1	Show
						Waist-hip ratio	NHGRI-EBI GWAS catalog	1	Show
						Waist-to-hip ratio adjusted for BMI	NHGRI-EBI GWAS catalog	1	Show
						monocyte chemoattractant protein 1 (66-77)	dbGaP	1	Show
CDC34	NONE Found					none found
NREP	NONE Found					ALL variants with a phenotype annotation	-	18	Show
						Apolipoprotein A1 levels	NHGRI-EBI GWAS catalog	1	Show
						Breast Cancer	NHGRI-EBI GWAS catalog	1	Show
						Gut microbiota relative abundance Sutterella	NHGRI-EBI GWAS catalog	1	Show
						Hematocrit	NHGRI-EBI GWAS catalog	2	Show
						Itch intensity from mosquito bite adjusted by bite size	NHGRI-EBI GWAS catalog	2	Show
						Mean corpuscular hemoglobin	NHGRI-EBI GWAS catalog	2	Show
						Mean corpuscular volume	NHGRI-EBI GWAS catalog	1	Show
						Mean platelet volume	NHGRI-EBI GWAS catalog	1	Show
						Mean reticulocyte volume	NHGRI-EBI GWAS catalog	1	Show
						Mean spheric corpuscular volume	NHGRI-EBI GWAS catalog	1	Show
						Mosaic loss of chromosome Y Y chromosome dosage	NHGRI-EBI GWAS catalog	1	Show
						Night sleep phenotypes	NHGRI-EBI GWAS catalog	1	Show
						Obesity-related traits	NHGRI-EBI GWAS catalog	1	Show
						Platelet Count	NHGRI-EBI GWAS catalog	3	Show
						Plateletcrit	NHGRI-EBI GWAS catalog	2	Show
						Reaction time	NHGRI-EBI GWAS catalog	1	Show
						Red blood cell count	NHGRI-EBI GWAS catalog	3	Show
						Thyroid cancer	NHGRI-EBI GWAS catalog	1	Show
ING5	NONE Found					ALL variants with a phenotype annotation	-	5	Show
						Asthma	NHGRI-EBI GWAS catalog	1	Show
						Asthma (adult onset)	NHGRI-EBI GWAS catalog	1	Show
						Asthma (childhood onset)	NHGRI-EBI GWAS catalog	1	Show
						ClinVar: phenotype not specified	ClinVar	1	Show
						Hematocrit	NHGRI-EBI GWAS catalog	1	Show
						Hemoglobin	NHGRI-EBI GWAS catalog	1	Show
						Hemoglobin levels	NHGRI-EBI GWAS catalog	1	Show
						Platelet distribution width	NHGRI-EBI GWAS catalog	1	Show
BACE1	NONE Found					ALL variants with a phenotype annotation	-	7	Show
						Annotated by HGMD	HGMD-PUBLIC	2	Show
						Blood protein levels	NHGRI-EBI GWAS catalog	1	Show
						Body Weight Changes	dbGaP	1	Show
						Cardiovascular disease risk factors	NHGRI-EBI GWAS catalog	1	Show
						Diffusing capacity of carbon monoxide	NHGRI-EBI GWAS catalog	1	Show
						Mean platelet volume	NHGRI-EBI GWAS catalog	1	Show
RAB36	NONE Found					ALL variants with a phenotype annotation	-	1	Show
						Cerebral amyloid deposition in APOEe4 non-carriers (PET imaging)	NHGRI-EBI GWAS catalog	1	Show
SPAG17	Non-syndromic male infertility due to sperm motility disorder	Orphanet				ALL variants with a phenotype annotation	-	37	Show
	SPERMATOGENIC FAILURE 55	MIM morbid				Annotated by HGMD	HGMD-PUBLIC	3	Show
						Body Height	dbGaP	1	Show
						Body size at age 10	NHGRI-EBI GWAS catalog	1	Show
						Breast size	NHGRI-EBI GWAS catalog	1	Show
						ClinVar: phenotype not specified	ClinVar	10	Show
						Congenital heart malformation	NHGRI-EBI GWAS catalog	1	Show
						Cranioectodermal dysplasia 2	ClinVar	1	Show
						FEV1	NHGRI-EBI GWAS catalog	1	Show
						Height	NHGRI-EBI GWAS catalog	4	Show
						Infant length	NHGRI-EBI GWAS catalog	1	Show
						Lipoproteins	dbGaP	2	Show
						Lipoproteins, VLDL	dbGaP	1	Show
						Lung function (FVC)	NHGRI-EBI GWAS catalog	2	Show
						Lung function low FEV1 vs high FEV1	NHGRI-EBI GWAS catalog	1	Show
						Major depressive disorder x sex interaction	NHGRI-EBI GWAS catalog	1	Show
						Male-pattern baldness	NHGRI-EBI GWAS catalog	2	Show
						Obesity-related traits	NHGRI-EBI GWAS catalog	1	Show
						Peak expiratory flow	NHGRI-EBI GWAS catalog	1	Show
						Physiological traits	NHGRI-EBI GWAS catalog	1	Show
						Post bronchodilator FEV1 in COPD	NHGRI-EBI GWAS catalog	1	Show
						Recurrent major depressive disorder	NHGRI-EBI GWAS catalog	1	Show
						SPERMATOGENIC FAILURE 55	ClinVar	1	Show
						Waist circumference adjusted for BMI (adjusted for smoking behaviour)	NHGRI-EBI GWAS catalog	1	Show
						Waist circumference adjusted for BMI (joint analysis main effects and physical activity interaction)	NHGRI-EBI GWAS catalog	3	Show
						Waist circumference adjusted for BMI (joint analysis main effects and smoking interaction)	NHGRI-EBI GWAS catalog	1	Show
						Waist circumference adjusted for BMI in active individuals	NHGRI-EBI GWAS catalog	2	Show
						Waist circumference adjusted for BMI in inactive individuals	NHGRI-EBI GWAS catalog	1	Show
						Waist circumference adjusted for BMI in non-smokers	NHGRI-EBI GWAS catalog	1	Show
						Waist circumference adjusted for body mass index	NHGRI-EBI GWAS catalog	2	Show
						Waist-to-hip ratio adjusted for BMI (adjusted for smoking behaviour)	NHGRI-EBI GWAS catalog	1	Show
						Waist-to-hip ratio adjusted for body mass index	NHGRI-EBI GWAS catalog	1	Show
NHS	CATARACT 40	MIM morbid	-			ALL variants with a phenotype annotation	-	227	Show
	Early-onset nuclear cataract	Orphanet	-			Annotated by HGMD	HGMD-PUBLIC	39	Show
	NANCE-HORAN SYNDROME	Orphanet, DDG2P, MIM morbid	monoallelic_X_hem			Body Weight	dbGaP	1	Show
	Total early-onset cataract	Orphanet	-			CATARACT 40	ClinVar	4	Show
						ClinVar: phenotype not specified	ClinVar	135	Show
						Developmental cataract	ClinVar	2	Show
						Hip	dbGaP	1	Show
						History of neurodevelopmental disorder	ClinVar	28	Show
						Inborn genetic diseases	ClinVar	4	Show
						Intellectual disability	ClinVar	4	Show
						Malignant tumor of prostate	ClinVar	1	Show
						NANCE-HORAN SYNDROME	ClinVar	63	Show
SPINK13	NONE Found					ALL variants with a phenotype annotation	-	2	Show
						Audiometry, Pure-Tone	dbGaP	1	Show
						C-reactive protein	dbGaP	1	Show
						Hip	dbGaP	1	Show
						Respiratory Function Tests	dbGaP	1	Show
EBF4	NONE Found					ALL variants with a phenotype annotation	-	3	Show
						ClinVar: phenotype not specified	ClinVar	2	Show
						Pursuit maintenance gain	NHGRI-EBI GWAS catalog	1	Show
COL6A6	NONE Found					ALL variants with a phenotype annotation	-	45	Show
						Annotated by HGMD	HGMD-PUBLIC	2	Show
						ClinVar: phenotype not specified	ClinVar	41	Show
						Lung Cancer	NHGRI-EBI GWAS catalog	1	Show
						Thoracic aortic calcification levels	NHGRI-EBI GWAS catalog	1	Show
GXYLT1	NONE Found					ALL variants with a phenotype annotation	-	21	Show
						Amyotrophic lateral sclerosis	dbGaP	3	Show
						Bipolar disorder	dbGaP	1	Show
						Blood Coagulation Factors	dbGaP	1	Show
						Blood pressure	dbGaP	1	Show
						Blood protein levels	NHGRI-EBI GWAS catalog	1	Show
						Blood urea nitrogen levels	NHGRI-EBI GWAS catalog	1	Show
						Creatinine	dbGaP	2	Show
						Essential hypertension time to event	NHGRI-EBI GWAS catalog	1	Show
						Facial attractiveness (female raters)	NHGRI-EBI GWAS catalog	1	Show
						Heart Rate	dbGaP	1	Show
						Parkinson disease	dbGaP	2	Show
						Parkinson's disease or first degree relation to individual with Parkinson's disease	NHGRI-EBI GWAS catalog	2	Show
						Refractive error	NHGRI-EBI GWAS catalog	1	Show
						Stroke	dbGaP	3	Show
RPE	NONE Found					ALL variants with a phenotype annotation	-	3	Show
						ClinVar: phenotype not specified	ClinVar	1	Show
						Serum metabolite levels	NHGRI-EBI GWAS catalog	2	Show
HIPK2	NONE Found					ALL variants with a phenotype annotation	-	3	Show
						Diabetes mellitus type 2	dbGaP	1	Show
						Response to cyclophosphamide in systemic lupus erythematosus with lupus nephritis	NHGRI-EBI GWAS catalog	1	Show
						Systolic blood pressure	NHGRI-EBI GWAS catalog	1	Show
NTRK2	DEVELOPMENTAL AND EPILEPTIC ENCEPHALOPATHY 58	MIM morbid	-			ALL variants with a phenotype annotation	-	100	Show
	Epilepsy and intellectual disability	DDG2P	monoallelic_autosomal			Annotated by HGMD	HGMD-PUBLIC	4	Show
	Infantile spasms syndrome	Orphanet	-			Bipolar disorder	dbGaP	5	Show
	Non-specific early-onset epileptic encephalopathy	Orphanet	-			Birth weight	NHGRI-EBI GWAS catalog	1	Show
	OBESITY, HYPERPHAGIA, AND DEVELOPMENTAL DELAY	MIM morbid	-			Body Height	dbGaP	1	Show
	Pilomyxoid astrocytoma	Orphanet	-			Body Mass Index	NHGRI-EBI GWAS catalog	3	Show
						Body size at age 10	NHGRI-EBI GWAS catalog	1	Show
						C-reactive protein	dbGaP	1	Show
						Cholesterol, LDL	dbGaP	4	Show
						ClinVar: phenotype not specified	ClinVar	61	Show
						Developmental and epileptic encephalopathy, 58	ClinVar	3	Show
						Echocardiography	dbGaP	1	Show
						Glomerular filtration rate	dbGaP	1	Show
						Gout normal type	NHGRI-EBI GWAS catalog	1	Show
						Hip	dbGaP	1	Show
						Inborn genetic diseases	ClinVar	2	Show
						Lifetime anxiety disorder	NHGRI-EBI GWAS catalog	1	Show
						Menarche age at onset	NHGRI-EBI GWAS catalog	1	Show
						Neuroblastoma	ClinVar	1	Show
						OBESITY, HYPERPHAGIA, AND DEVELOPMENTAL DELAY	ClinVar	6	Show
						Obesity	ClinVar	1	Show
						Parkinson's disease progression cognitive	NHGRI-EBI GWAS catalog	1	Show
						Refractive error	NHGRI-EBI GWAS catalog	1	Show
						Seizures	ClinVar	1	Show
						Serum metabolite concentrations in chronic kidney disease	NHGRI-EBI GWAS catalog	1	Show
						Type 2 diabetes	NHGRI-EBI GWAS catalog	1	Show
						Waist circumference	dbGaP	2	Show
						Waist-to-hip circumference ratio (recreational physical activity interaction)	NHGRI-EBI GWAS catalog	1	Show
GNAL	Autosomal dominant focal dystonia, DYT25 type	Orphanet				ALL variants with a phenotype annotation	-	165	Show
	DYSTONIA 25	MIM morbid				Age at first sexual intercourse	NHGRI-EBI GWAS catalog	1	Show
	Phenotype, disease and trait annotations associated with variants in this gene					Alcohol dependence	NHGRI-EBI GWAS catalog	1	Show
						Amyotrophic lateral sclerosis	dbGaP	1	Show
						Annotated by HGMD	HGMD-PUBLIC	31	Show
						Cell Adhesion Molecules	dbGaP	1	Show
						ClinVar: phenotype not specified	ClinVar	89	Show
						DYSTONIA 25	ClinVar	12	Show
						Dysarthria	ClinVar	1	Show
						Dystonia	ClinVar	34	Show
						Leukocyte Count	dbGaP	1	Show
						Metabolite levels	NHGRI-EBI GWAS catalog	1	Show
						QT interval (drug interaction)	NHGRI-EBI GWAS catalog	1	Show
						Sensation seeking	NHGRI-EBI GWAS catalog	1	Show
						Tandem gait	NHGRI-EBI GWAS catalog	1	Show
						Venous thromboembolism adjusted for sickle cell variant rs77121243-T	NHGRI-EBI GWAS catalog	1	Show
PRDM16	1p36 deletion syndrome	Orphanet	-			ALL variants with a phenotype annotation	-	730	Show
	Acute lymphoblastic leukemia	Cancer Gene Census	PMID:32694622			Allergic rhinitis	NHGRI-EBI GWAS catalog	1	Show
	Acute myeloid leukemia	Cancer Gene Census	PMID:22237025			Annotated by HGMD	HGMD-PUBLIC	11	Show
	Adamantinomatous Craniopharyngioma	Cancer Gene Census	PMID:24413733			Brain morphology MOSTest	NHGRI-EBI GWAS catalog	1	Show
	Anaplastic astrocytoma	Cancer Gene Census	PMID:24705251			Brain morphology min-P	NHGRI-EBI GWAS catalog	1	Show
	angiosarcoma	Cancer Gene Census	PMID:24633157			Cardiomyopathy, left ventricular noncompaction	ClinVar	1	Show
	Atypical Endometrial Hyperplasia	Cancer Gene Census	PMID:33016334			Cardiovascular disease in type 2 diabetes	NHGRI-EBI GWAS catalog	1	Show
	B-cell acute lymphoblastic leukemia	Cancer Gene Census	PMID:31697823			ClinVar: phenotype not specified	ClinVar	432	Show
	bile duct carcinoma	Cancer Gene Census	PMID:27267998			Coronary Artery Disease	NHGRI-EBI GWAS catalog	1	Show
	bladder transitional cell carcinoma	Cancer Gene Census	PMID:33004514, PMID:25096233, PMID:24121792			Cortical surface area MOSTest	NHGRI-EBI GWAS catalog	1	Show
	brain glioblastoma	Cancer Gene Census	Study links			Cortical surface area min-P	NHGRI-EBI GWAS catalog	1	Show
	Brain Stem Glioblastoma	Cancer Gene Census	PMID:24705251			Cortical thickness MOSTest	NHGRI-EBI GWAS catalog	1	Show
	Breast carcinoma	Cancer Gene Census	PMID:22722201			Cortical thickness min-P	NHGRI-EBI GWAS catalog	1	Show
	Breast Carcinoma by Gene Expression Profile	Cancer Gene Census	-			Diastolic blood pressure	NHGRI-EBI GWAS catalog	1	Show
	breast ductal adenocarcinoma	Cancer Gene Census	PMID:25729435			Dilated cardiomyopathy 1LL	ClinVar	3	Show
	Burkitts lymphoma	Cancer Gene Census	-			Elbow	dbGaP	1	Show
	cecum adenocarcinoma	Cancer Gene Census	PMID:25344691			Electrocardiogram morphology amplitude at temporal datapoints	NHGRI-EBI GWAS catalog	1	Show
	cervical squamous cell carcinoma	Cancer Gene Census	PMID:25738363			Erythrocyte Count	dbGaP	1	Show
	Chromophobe renal cell carcinoma	Cancer Gene Census	-			Familial restrictive cardiomyopathy	ClinVar	2	Show
	Chronic lymphocytic leukemia	Cancer Gene Census	PMID:21642962			Headache	NHGRI-EBI GWAS catalog	1	Show
	Clear cell renal carcinoma	Cancer Gene Census	Study links			Hematocrit	NHGRI-EBI GWAS catalog	2	Show
	colon adenocarcinoma	Cancer Gene Census	Study links			Hemoglobin	NHGRI-EBI GWAS catalog	1	Show
	colorectal adenocarcinoma	Cancer Gene Census	Study links			Hemoglobin A, Glycosylated	dbGaP	2	Show
	Colorectal adenoma	Cancer Gene Census	PMID:23204322			Hemoglobin S	dbGaP	1	Show
	Cutaneous melanoma	Cancer Gene Census	Study links			Hypertension	NHGRI-EBI GWAS catalog	1	Show
	diffuse large B-cell lymphoma	Cancer Gene Census	PMID:23292937, PMID:24388756			Immature fraction of reticulocytes	NHGRI-EBI GWAS catalog	1	Show
	Duodenal Adenocarcinoma	Cancer Gene Census	PMID:26804919			LEFT VENTRICULAR NONCOMPACTION 8	ClinVar	449	Show
	embryonal rhabdomyosarcoma	Cancer Gene Census	PMID:24793135			Lymphocyte percentage of white cells	NHGRI-EBI GWAS catalog	1	Show
	Endometrial Endometrioid Adenocarcinoma	Cancer Gene Census	PMID:33016334			Mean arterial pressure	NHGRI-EBI GWAS catalog	1	Show
	Ependymoma	Cancer Gene Census	PMID:24553141			Mean corpuscular hemoglobin	NHGRI-EBI GWAS catalog	2	Show
	Esophageal adenocarcinoma	Cancer Gene Census	PMID:23525077			Mean corpuscular volume	NHGRI-EBI GWAS catalog	2	Show
	esophageal carcinoma	Cancer Gene Census	-			Mean platelet volume	NHGRI-EBI GWAS catalog	2	Show
	Esophageal Squamous Cell Carcinoma	Cancer Gene Census	PMID:26759717, PMID:25839328, PMID:27058444, PMID:26873401			Mean reticulocyte volume	NHGRI-EBI GWAS catalog	2	Show
	Familial isolated dilated cardiomyopathy	Orphanet	-			Mean spheric corpuscular volume	NHGRI-EBI GWAS catalog	1	Show
	Gallbladder Adenocarcinoma	Cancer Gene Census	PMID:33563892, PMID:24997986			Medication use agents acting on the renin-angiotensin system	NHGRI-EBI GWAS catalog	1	Show
	gastric adenocarcinoma	Cancer Gene Census	PMID:24807215, PMID:29703791, PMID:24816253			Medication use antimigraine preparations	NHGRI-EBI GWAS catalog	1	Show
	gastric carcinoma	Cancer Gene Census	-			Microcephaly	ClinVar	1	Show
	gastric intestinal type adenocarcinoma	Cancer Gene Census	PMID:24816253, PMID:25042771			Migraine	NHGRI-EBI GWAS catalog	4	Show
	Glioma	Cancer Gene Census	-			Monocyte percentage of white cells	NHGRI-EBI GWAS catalog	1	Show
	head and neck squamous cell carcinoma	Cancer Gene Census	PMID:25275298, PMID:25056374			Mosaic loss of chromosome Y Y chromosome dosage	NHGRI-EBI GWAS catalog	1	Show
	Hepatobiliary Neoplasm	Cancer Gene Census	-			Motion sickness	NHGRI-EBI GWAS catalog	1	Show
	HEPATOBLASTOMA	Cancer Gene Census	-			Myocardial infarction	NHGRI-EBI GWAS catalog	1	Show
	Hepatocellular Carcinoma	Cancer Gene Census	PMID:23788652			Neoplasms	dbGaP	1	Show
	HER2 Positive Breast Carcinoma	Cancer Gene Census	PMID:20668451			Nicotine dependence symptom count	NHGRI-EBI GWAS catalog	1	Show
	kidney neoplasm	Cancer Gene Census	-			Nose morphology	NHGRI-EBI GWAS catalog	1	Show
	large cell lung carcinoma	Cancer Gene Census	PMID:29681454			Optic disc size	NHGRI-EBI GWAS catalog	1	Show
	large cell medulloblastoma	Cancer Gene Census	-			Periventricular white matter hyperintensities	NHGRI-EBI GWAS catalog	1	Show
	Left ventricular noncompaction	Orphanet	-			Platelet Count	NHGRI-EBI GWAS catalog	2	Show
	LEFT VENTRICULAR NONCOMPACTION 8	MIM morbid	-			Platelet distribution width	NHGRI-EBI GWAS catalog	2	Show
	liposarcoma	Cancer Gene Census	PMID:26925973			Plateletcrit	NHGRI-EBI GWAS catalog	3	Show
	lobular breast carcinoma	Cancer Gene Census	-			Post bronchodilator FEV1/FVC ratio in COPD	NHGRI-EBI GWAS catalog	1	Show
	Lung adenocarcinoma	Cancer Gene Census	Study links			Primary dilated cardiomyopathy	ClinVar	6	Show
	Lung carcinoma	Cancer Gene Census	-			Primary familial hypertrophic cardiomyopathy	ClinVar	1	Show
	Lung Sarcomatoid Carcinoma	Cancer Gene Census	PMID:26215952			QRS duration	NHGRI-EBI GWAS catalog	1	Show
	lymphoid neoplasm	Cancer Gene Census	PMID:23856246			Red blood cell count	NHGRI-EBI GWAS catalog	3	Show
	MANTLE CELL LYMPHOMA	Cancer Gene Census	PMID:24145436			Response to statin therapy	NHGRI-EBI GWAS catalog	1	Show
	Medulloblastoma	Cancer Gene Census	PMID:22722829			Rheumatoid arthritis	NHGRI-EBI GWAS catalog	1	Show
	Medullomyoblastoma with Myogenic Differentiation	Cancer Gene Census	-			Subcortical volume MOSTest	NHGRI-EBI GWAS catalog	1	Show
	Melanoma	Cancer Gene Census	PMID:23890154, PMID:24265153			Subcortical volume min-P	NHGRI-EBI GWAS catalog	1	Show
	Merkel cell skin cancer	Cancer Gene Census	PMID:27592799			Systolic blood pressure	NHGRI-EBI GWAS catalog	1	Show
	metaplastic breast carcinoma	Cancer Gene Census	-			Tunica Media	dbGaP	3	Show
	ND	Cancer Gene Census	Study links			Type 1 diabetes autoantibodies in high risk HLA genotype individuals (time to event)	NHGRI-EBI GWAS catalog	1	Show
	Neoplasm	Cancer Gene Census	-			Vertical cup-disc ratio adjusted for vertical disc diameter	NHGRI-EBI GWAS catalog	1	Show
	neoplasm of mature B-cells	Cancer Gene Census	PMID:27325104			Vertical cup-disc ratio multi-trait analysis	NHGRI-EBI GWAS catalog	1	Show
	nodular melanoma	Cancer Gene Census	PMID:33024263, PMID:30664638, PMID:30178487			Wolff-Parkinson-White pattern	ClinVar	4	Show
	non-small cell lung carcinoma	Cancer Gene Census	PMID:20668451, PMID:29681454, PMID:20505728
	oral squamous cell carcinoma	Cancer Gene Census	Study links
	OSTEOSARCOMA	Cancer Gene Census	PMID:25512523
	Ovarian Endometrioid Adenocarcinoma with Squamous Differentiation	Cancer Gene Census	-
	Ovarian Granulosa Cell Tumor	Cancer Gene Census	PMID:30166312
	ovarian serous adenocarcinoma	Cancer Gene Census	PMID:27741368, PMID:21720365
	pancreatic carcinoma	Cancer Gene Census	-
	pancreatic ductal adenocarcinoma	Cancer Gene Census	PMID:26804919, PMID:22156295
	pancreatic neuroendocrine tumor	Cancer Gene Census	-
	Papillary renal cell carcinoma	Cancer Gene Census	-
	Parotid Gland Adenoid Cystic Carcinoma	Cancer Gene Census	PMID:23685749
	Placental Choriocarcinoma	Cancer Gene Census	PMID:33319857
	prostate adenocarcinoma	Cancer Gene Census	PMID:27087322, PMID:23856246, PMID:26928463
	prostate carcinoma	Cancer Gene Census	PMID:26000489, PMID:22610119, PMID:26844274
	rectal adenocarcinoma	Cancer Gene Census	Study links
	Signet Ring Cell Gastric Adenocarcinoma	Cancer Gene Census	PMID:28978722
	skin carcinoma	Cancer Gene Census	-
	Small cell lung carcinoma	Cancer Gene Census	Study links
	soft tissue sarcoma	Cancer Gene Census	-
	squamous cell lung carcinoma	Cancer Gene Census	PMID:22510280
	Submandibular Gland Adenoid Cystic Carcinoma	Cancer Gene Census	PMID:23778141
	T-cell acute lymphoblastic leukemia	Cancer Gene Census	PMID:31697823
	testicular mixed germ cell tumor	Cancer Gene Census	PMID:30739914
	Testicular Non-Seminomatous Germ Cell Tumor	Cancer Gene Census	PMID:27905446
	Testicular Teratoma	Cancer Gene Census	PMID:27905446
	thyroid carcinoma	Cancer Gene Census	-
	thyroid neoplasm	Cancer Gene Census	-
	Unclassified Renal Cell Carcinoma	Cancer Gene Census	PMID:25401301
	Uterine Carcinosarcoma	Cancer Gene Census	-
DENND11	NONE Found					ALL variants with a phenotype annotation	-	44	Show
						Cataract, autosomal recessive congenital 5	ClinVar	30	Show
						ClinVar: phenotype not specified	ClinVar	7	Show
						Developmental cataract	ClinVar	7	Show
						Sengers syndrome	ClinVar	41	Show
MARCHF1	NONE Found					ALL variants with a phenotype annotation	-	1	Show
						Heel bone mineral density x serum urate levels interaction	NHGRI-EBI GWAS catalog	1	Show
SMAD3	Acute myeloid leukemia	Cancer Gene Census	-	-		ALL variants with a phenotype annotation	-	691	Show
	adenosquamous lung carcinoma	Cancer Gene Census	PMID:33137577	-		A body shape index	NHGRI-EBI GWAS catalog	1	Show
	Alveolar rhabdomyosarcoma	Cancer Gene Census	PMID:24436047	-		AORTIC ANEURYSM, FAMILIAL THORACIC 6	ClinVar	1	Show
	Ampulla of Vater Carcinoma	Cancer Gene Census	PMID:26806338	-		Allergic disease (asthma, hay fever or eczema)	NHGRI-EBI GWAS catalog	2	Show
	Anaplastic astrocytoma	Cancer Gene Census	PMID:28481359	-		Allergic disease asthma, hay fever and/or eczema age of onset	NHGRI-EBI GWAS catalog	1	Show
	Aneurysm-osteoarthritis syndrome	Orphanet	-	-		Allergic disease asthma, hay fever and/or eczema multivariate analysis	NHGRI-EBI GWAS catalog	1	Show
	angiosarcoma	Cancer Gene Census	PMID:24633157	-		Allergic rhinitis	NHGRI-EBI GWAS catalog	2	Show
	Appendix Adenocarcinoma	Cancer Gene Census	PMID:28481359	-		Allergy	NHGRI-EBI GWAS catalog	1	Show
	Atypical Meningioma	Cancer Gene Census	PMID:28713588	-		Annotated by HGMD	HGMD-PUBLIC	50	Show
	bile duct carcinoma	Cancer Gene Census	-	-		Appendicular lean mass	NHGRI-EBI GWAS catalog	1	Show
	Bladder Small Cell Neuroendocrine Carcinoma	Cancer Gene Census	PMID:29180607	-		Arterial dissection	ClinVar	1	Show
	bladder transitional cell carcinoma	Cancer Gene Census	Study links			Ascending aortic dissection	ClinVar	1	Show
	-					Asthma	NHGRI-EBI GWAS catalog	11	Show
	brain glioblastoma	Cancer Gene Census	PMID:28481359, PMID:26496030, PMID:24705251	-		Asthma (adult onset)	NHGRI-EBI GWAS catalog	2	Show
	Breast carcinoma	Cancer Gene Census	-	-		Asthma (childhood onset)	NHGRI-EBI GWAS catalog	4	Show
	breast ductal adenocarcinoma	Cancer Gene Census	Study links			Asthma (moderate or severe)	NHGRI-EBI GWAS catalog	1	Show
	-					Asthma and hay fever	NHGRI-EBI GWAS catalog	1	Show
	bronchoalveolar adenocarcinoma	Cancer Gene Census	PMID:27545006	-		Asthma onset (childhood vs adult)	NHGRI-EBI GWAS catalog	1	Show
	Burkitts lymphoma	Cancer Gene Census	-	-		Asthma or allergic disease (pleiotropy)	NHGRI-EBI GWAS catalog	1	Show
	cecum adenocarcinoma	Cancer Gene Census	PMID:28481359, PMID:29967250, PMID:29316426	-		Bipolar disorder	NHGRI-EBI GWAS catalog	1	Show
	Central Nervous System Lymphoma	Cancer Gene Census	PMID:33481259	-		Blood pressure	dbGaP	2	Show
	Cervical Adenosquamous Carcinoma	Cancer Gene Census	PMID:28481359	-		Body Height	dbGaP	1	Show
	cervical squamous cell carcinoma	Cancer Gene Census	-	-		Body fat distribution (leg fat ratio)	NHGRI-EBI GWAS catalog	1	Show
	Chronic lymphocytic leukemia	Cancer Gene Census	PMID:26675346, PMID:23415222	-		Body fat distribution (trunk fat ratio)	NHGRI-EBI GWAS catalog	1	Show
	Clear cell renal carcinoma	Cancer Gene Census	PMID:23797736	-		Cardiovascular phenotype	ClinVar	49	Show
	colon adenocarcinoma	Cancer Gene Census	Study links			Central corneal thickness	NHGRI-EBI GWAS catalog	1	Show
	-					Chronic inflammatory diseases (ankylosing spondylitis, Crohn's disease, psoriasis, primary sclerosing cholangitis, ulcerative colitis) (pleiotropy)	NHGRI-EBI GWAS catalog	2	Show
	colonic neoplasm	Cancer Gene Census	PMID:27245685	-		ClinVar: phenotype not specified	ClinVar	241	Show
	colorectal adenocarcinoma	Cancer Gene Census	Study links			Colorectal cancer or advanced adenoma	NHGRI-EBI GWAS catalog	2	Show
	-					Congenital aneurysm of ascending aorta	ClinVar	1	Show
	Cutaneous melanoma	Cancer Gene Census	Study links			Connective tissue disease	ClinVar	6	Show
	-					Corneal astigmatism	NHGRI-EBI GWAS catalog	1	Show
	diffuse gastric adenocarcinoma	Cancer Gene Census	PMID:24816255	-		Corneal structure	NHGRI-EBI GWAS catalog	1	Show
	diffuse large B-cell lymphoma	Cancer Gene Census	-	-		Coronary Artery Disease	NHGRI-EBI GWAS catalog	3	Show
	Duodenal Adenocarcinoma	Cancer Gene Census	PMID:28481359	-		Coronary artery disease (myocardial infarction, percutaneous transluminal coronary angioplasty, coronary artery bypass grafting, angina or chromic ischemic heart disease)	NHGRI-EBI GWAS catalog	1	Show
	endodermal sinus tumor	Cancer Gene Census	PMID:26956871, PMID:24896186	-		Coronary heart disease	NHGRI-EBI GWAS catalog	1	Show
	Endometrial carcinoma	Cancer Gene Census	PMID:29420467	-		Crohn's disease	NHGRI-EBI GWAS catalog	1	Show
	Endometrial Clear Cell Adenocarcinoma	Cancer Gene Census	PMID:28481359	-		Dental caries decayed and filled deciduous teeth	NHGRI-EBI GWAS catalog	1	Show
	Endometrial Endometrioid Adenocarcinoma	Cancer Gene Census	PMID:28481359, PMID:27159395	-		Diverticular disease	NHGRI-EBI GWAS catalog	1	Show
	Endometrial Undifferentiated Carcinoma	Cancer Gene Census	PMID:28481359	-		Electrocardiogram morphology amplitude at temporal datapoints	NHGRI-EBI GWAS catalog	1	Show
	Esophageal adenocarcinoma	Cancer Gene Census	PMID:23525077	-		Eosinophil counts	NHGRI-EBI GWAS catalog	6	Show
	Esophageal Squamous Cell Carcinoma	Cancer Gene Census	PMID:26873401, PMID:22877736, PMID:28548104	-		Eosinophil percentage of granulocytes	NHGRI-EBI GWAS catalog	1	Show
	Familial thoracic aortic aneurysm and aortic dissection	Orphanet	-	-		Eosinophil percentage of white cells	NHGRI-EBI GWAS catalog	3	Show
	Gallbladder Adenocarcinoma	Cancer Gene Census	PMID:24997986, PMID:33563892, PMID:29360550	-		Eosinophilic esophagitis	NHGRI-EBI GWAS catalog	1	Show
	gastric adenocarcinoma	Cancer Gene Census	PMID:28481359, PMID:24807215	-		Estimated glomerular filtration rate	NHGRI-EBI GWAS catalog	2	Show
	gastric carcinoma	Cancer Gene Census	-	-		Familial aortopathy	ClinVar	2	Show
	gastric intestinal type adenocarcinoma	Cancer Gene Census	PMID:25042771, PMID:24816253	-		Familial thoracic aortic aneurysm and aortic dissection	ClinVar	413	Show
	Glioma	Cancer Gene Census	PMID:28481359	-		Femoral neck bone mineral density	NHGRI-EBI GWAS catalog	1	Show
	Gliosarcoma	Cancer Gene Census	PMID:28481359	-		HDL cholesterol levels	NHGRI-EBI GWAS catalog	1	Show
	head and neck squamous cell carcinoma	Cancer Gene Census	-	-		Haemorrhoidal disease	NHGRI-EBI GWAS catalog	1	Show
	Hepatobiliary Neoplasm	Cancer Gene Census	-	-		Heart Rate	dbGaP	3	Show
	Hepatocellular Carcinoma	Cancer Gene Census	PMID:28481359, PMID:27639803, PMID:23788652, PMID:25159915	-		Heel bone mineral density	NHGRI-EBI GWAS catalog	3	Show
	HER2 Positive Breast Carcinoma	Cancer Gene Census	-	-		Height	NHGRI-EBI GWAS catalog	2	Show
	kidney neoplasm	Cancer Gene Census	-	-		Hematocrit	NHGRI-EBI GWAS catalog	1	Show
	lobular breast carcinoma	Cancer Gene Census	-	-		Hip circumference adjusted for BMI	NHGRI-EBI GWAS catalog	1	Show
	LOEYS-DIETZ SYNDROME 3	MIM morbid	-	-		Inflammatory bowel disease	NHGRI-EBI GWAS catalog	1	Show
	Lung adenocarcinoma	Cancer Gene Census	Study links			Intraocular pressure	NHGRI-EBI GWAS catalog	4	Show
	-					Intraocular pressure and central corneal thickness multi-trait analysis	NHGRI-EBI GWAS catalog	1	Show
	Lung carcinoma	Cancer Gene Census	-	-		Isolated thoracic aortic aneurysm	ClinVar	1	Show
	lymphoid neoplasm	Cancer Gene Census	-	-		Keratoconus	NHGRI-EBI GWAS catalog	1	Show
	Melanoma	Cancer Gene Census	PMID:33024263, PMID:28481359, PMID:24265153	-		LOEYS-DIETZ SYNDROME 3	ClinVar	99	Show
	Merkel cell skin cancer	Cancer Gene Census	PMID:27592799	-		Loeys-Dietz syndrome	ClinVar	107	Show
	nasopharyngeal squamous cell carcinoma	Cancer Gene Census	PMID:24952746	-		Lumbar spine bone mineral density	NHGRI-EBI GWAS catalog	1	Show
	ND	Cancer Gene Census	Study links			Lung Cancer	ClinVar	1	Show
	-					Lung cancer (smoking interaction)	NHGRI-EBI GWAS catalog	1	Show
	Neoplasm	Cancer Gene Census	-	-		Lung function (FVC)	NHGRI-EBI GWAS catalog	1	Show
	neoplasm of mature B-cells	Cancer Gene Census	-	-		Medication use adrenergics, inhalants	NHGRI-EBI GWAS catalog	2	Show
	non-small cell lung carcinoma	Cancer Gene Census	PMID:28481359	-		Medication use glucocorticoids	NHGRI-EBI GWAS catalog	1	Show
	oral squamous cell carcinoma	Cancer Gene Census	PMID:21798897, PMID:23913824, PMID:23619168, PMID:29884412	-		Metabolite levels	NHGRI-EBI GWAS catalog	1	Show
	ovarian clear cell adenocarcinoma	Cancer Gene Census	PMID:20826764, PMID:28481359	-		Myocardial infarction	NHGRI-EBI GWAS catalog	1	Show
	Ovarian Endometrioid Adenocarcinoma with Squamous Differentiation	Cancer Gene Census	-	-		Offspring birth weight	NHGRI-EBI GWAS catalog	1	Show
	Ovarian Granulosa Cell Tumor	Cancer Gene Census	PMID:28481359, PMID:30166312	-		Osteoarthritis (hip)	NHGRI-EBI GWAS catalog	1	Show
	ovarian mucinous adenocarcinoma	Cancer Gene Census	PMID:31477716	-		Osteoarthritis of the hip or knee	NHGRI-EBI GWAS catalog	1	Show
	ovarian serous adenocarcinoma	Cancer Gene Census	PMID:28481359	-		Pediatric autoimmune diseases	NHGRI-EBI GWAS catalog	1	Show
	pancreatic carcinoma	Cancer Gene Census	-	-		Pulse pressure	NHGRI-EBI GWAS catalog	1	Show
	pancreatic ductal adenocarcinoma	Cancer Gene Census	PMID:25855536, PMID:23912084, PMID:26804919, PMID:28481359	-		Restless legs syndrome	NHGRI-EBI GWAS catalog	1	Show
	pancreatic neoplasm	Cancer Gene Census	-	-		SMAD3-Related Disorder	ClinVar	1	Show
	pancreatic neuroendocrine tumor	Cancer Gene Census	PMID:28481359	-		Self-reported allergy	NHGRI-EBI GWAS catalog	1	Show
	Papillary thyroid carcinoma	Cancer Gene Census	PMID:29615459	-		Spontaneous dizygotic twinning	NHGRI-EBI GWAS catalog	1	Show
	pharyngeal squamous cell carcinoma	Cancer Gene Census	PMID:29884412	-		Sum eosinophil basophil counts	NHGRI-EBI GWAS catalog	1	Show
	Placental Choriocarcinoma	Cancer Gene Census	PMID:33319857	-		Thyroid cancer	NHGRI-EBI GWAS catalog	2	Show
	Pleural Epithelioid Mesothelioma	Cancer Gene Census	PMID:26928227	-		Ulcerative colitis	NHGRI-EBI GWAS catalog	1	Show
	Primary Pulmonary Diffuse Large B-Cell Lymphoma	Cancer Gene Census	PMID:28481359	-		Waist circumference	dbGaP	4	Show
	prostate adenocarcinoma	Cancer Gene Census	PMID:26928463, PMID:28825054, PMID:28481359	-		Waist circumference adjusted for BMI (adjusted for smoking behaviour)	NHGRI-EBI GWAS catalog	1	Show
	prostate carcinoma	Cancer Gene Census	PMID:26000489	-		Waist circumference adjusted for BMI (joint analysis main effects and smoking interaction)	NHGRI-EBI GWAS catalog	1	Show
	pseudomyxoma peritonei	Cancer Gene Census	PMID:24944587	-		Waist circumference adjusted for BMI in non-smokers	NHGRI-EBI GWAS catalog	1	Show
	rectal adenocarcinoma	Cancer Gene Census	Study links			Waist circumference adjusted for body mass index	NHGRI-EBI GWAS catalog	5	Show
	-					Waist-hip index	NHGRI-EBI GWAS catalog	1	Show
	Signet Ring Cell Gastric Adenocarcinoma	Cancer Gene Census	PMID:28978722	-		Waist-to-hip ratio adjusted for BMI	NHGRI-EBI GWAS catalog	1	Show
	skin carcinoma	Cancer Gene Census	-	-		monocyte chemoattractant protein 1 (66-77)	dbGaP	1	Show
	SMAD3-Related Loeys-Dietz Syndrome	DDG2P	-	monoallelic_autosomal
	small cell carcinoma	Cancer Gene Census	PMID:28481359	-
	Small cell lung carcinoma	Cancer Gene Census	PMID:30224629	-
	small intestinal adenocarcinoma	Cancer Gene Census	PMID:28481359	-
	soft tissue sarcoma	Cancer Gene Census	-	-
	squamous cell lung carcinoma	Cancer Gene Census	PMID:25112956	-
	Testicular Embryonal Carcinoma	Cancer Gene Census	PMID:28481359	-
	testicular seminoma	Cancer Gene Census	PMID:28481359	-
	thyroid carcinoma	Cancer Gene Census	-	-
	Thyroid Gland Undifferentiated (Anaplastic) Carcinoma	Cancer Gene Census	PMID:26878173	-
	thyroid neoplasm	Cancer Gene Census	-	-
	unspecified peripheral T-cell lymphoma	Cancer Gene Census	PMID:27203213	-
	urothelial carcinoma	Cancer Gene Census	PMID:28481359	-
	Uterine Carcinosarcoma	Cancer Gene Census	-	-
CACNA2D4	Cone rod dystrophy	Orphanet				ALL variants with a phenotype annotation	-	474	Show
	Congenital stationary night blindness	Orphanet				Abnormality of the eye	ClinVar	1	Show
	RETINAL CONE DYSTROPHY 4	MIM morbid				Annotated by HGMD	HGMD-PUBLIC	7	Show
						Bipolar disorder	dbGaP	1	Show
						Blood pressure (smoking interaction)	NHGRI-EBI GWAS catalog	1	Show
						CONE DYSTROPHY 3	ClinVar	11	Show
						Cholesterol	dbGaP	1	Show
						Cholesterol, LDL	dbGaP	1	Show
						ClinVar: phenotype not specified	ClinVar	356	Show
						Echocardiography	dbGaP	1	Show
						Heart Rate	dbGaP	1	Show
						Metabolite levels	NHGRI-EBI GWAS catalog	2	Show
						Progressive cone dystrophy (without rod involvement)	ClinVar	1	Show
						RETINAL CONE DYSTROPHY 4	ClinVar	175	Show
						Retinal dystrophy	ClinVar	4	Show
						Retinitis pigmentosa	ClinVar	1	Show
						Urate levels in lean individuals	NHGRI-EBI GWAS catalog	1	Show
ST14	ichthyosis autosomal recessive with hypotrichosis	DDG2P	biallelic_autosomal			ALL variants with a phenotype annotation	-	80	Show
	ICHTHYOSIS, CONGENITAL, AUTOSOMAL RECESSIVE 11	MIM morbid	-			Adverse response to drug	NHGRI-EBI GWAS catalog	1	Show
	Ichthyosis-hypotrichosis syndrome	Orphanet	-			Annotated by HGMD	HGMD-PUBLIC	6	Show
						ClinVar: phenotype not specified	ClinVar	65	Show
						High myopia	ClinVar	1	Show
						ICHTHYOSIS, CONGENITAL, AUTOSOMAL RECESSIVE 11	ClinVar	11	Show
						Pre-treatment viral load in HIV-1 infection	NHGRI-EBI GWAS catalog	1	Show
DLG2	NONE Found					ALL variants with a phenotype annotation	-	87	Show
						Adult body size	NHGRI-EBI GWAS catalog	1	Show
						Age at first sexual intercourse	NHGRI-EBI GWAS catalog	1	Show
						Annotated by HGMD	HGMD-PUBLIC	2	Show
						Attention function in attention deficit hyperactive disorder	NHGRI-EBI GWAS catalog	1	Show
						BMI at adiposity rebound	NHGRI-EBI GWAS catalog	1	Show
						Body Mass Index	NHGRI-EBI GWAS catalog	1	Show
						Body Weight	dbGaP	1	Show
						Body fat mass	NHGRI-EBI GWAS catalog	1	Show
						Brain morphology MOSTest	NHGRI-EBI GWAS catalog	1	Show
						Calcium-Binding Proteins	dbGaP	1	Show
						Cerebrospinal fluid t-tau:AB1-42 ratio	NHGRI-EBI GWAS catalog	1	Show
						Cholesterol, HDL	dbGaP	4	Show
						Chronic obstructive pulmonary disease	NHGRI-EBI GWAS catalog	1	Show
						Chronic periodontitis	NHGRI-EBI GWAS catalog	1	Show
						ClinVar: phenotype not specified	ClinVar	15	Show
						Cystatins	dbGaP	1	Show
						Echocardiography	dbGaP	2	Show
						Estrogen level change in anastrozole-treated breast cancer	NHGRI-EBI GWAS catalog	1	Show
						Familial squamous cell lung carcinoma	NHGRI-EBI GWAS catalog	2	Show
						Femur bone mineral density x serum urate levels interaction	NHGRI-EBI GWAS catalog	2	Show
						Glucose	dbGaP	1	Show
						Gut microbiota bacterial taxa, hurdle binary method	NHGRI-EBI GWAS catalog	1	Show
						Heart Rate	dbGaP	1	Show
						Heart failure	dbGaP	1	Show
						Height	NHGRI-EBI GWAS catalog	1	Show
						Hemoglobin S	dbGaP	3	Show
						Hip	dbGaP	6	Show
						Influenza A H1N1 infection	NHGRI-EBI GWAS catalog	1	Show
						Itch intensity from mosquito bite adjusted by bite size	NHGRI-EBI GWAS catalog	1	Show
						Lung adenocarcinoma survival time in never smokers	NHGRI-EBI GWAS catalog	1	Show
						Lupus Erythematosus, Systemic	dbGaP	1	Show
						Migraine without aura	NHGRI-EBI GWAS catalog	1	Show
						Mild influenza (H1N1) infection	NHGRI-EBI GWAS catalog	1	Show
						Modic changes	NHGRI-EBI GWAS catalog	1	Show
						Myocardial infarction	dbGaP	1	Show
						Myopia	NHGRI-EBI GWAS catalog	1	Show
						Nicotine dependence symptom count	NHGRI-EBI GWAS catalog	1	Show
						Obesity-related traits	NHGRI-EBI GWAS catalog	1	Show
						Oily fish consumption	NHGRI-EBI GWAS catalog	1	Show
						Pallidum volume	NHGRI-EBI GWAS catalog	1	Show
						Parkinson disease	dbGaP	1	Show
						Parkinson's disease	NHGRI-EBI GWAS catalog	4	Show
						Parkinson's disease or first degree relation to individual with Parkinson's disease	NHGRI-EBI GWAS catalog	1	Show
						Phospholipid levels (plasma)	NHGRI-EBI GWAS catalog	1	Show
						Pork consumption	NHGRI-EBI GWAS catalog	1	Show
						Post bronchodilator FEV1	NHGRI-EBI GWAS catalog	1	Show
						Post bronchodilator FEV1/FVC ratio	NHGRI-EBI GWAS catalog	3	Show
						Protein quantitative trait loci	NHGRI-EBI GWAS catalog	1	Show
						Putamen volume	NHGRI-EBI GWAS catalog	1	Show
						Refractive error	NHGRI-EBI GWAS catalog	1	Show
						Response to TNF inhibitor in rheumatoid arthritis (change in swollen 28-joint count)	NHGRI-EBI GWAS catalog	1	Show
						Schizophrenia	NHGRI-EBI GWAS catalog	1	Show
						Schizophrenia x sex interaction	NHGRI-EBI GWAS catalog	1	Show
						Spherical equivalent or myopia (age of diagnosis)	NHGRI-EBI GWAS catalog	1	Show
						Stroke	dbGaP	2	Show
						Subcortical brain region volumes	NHGRI-EBI GWAS catalog	1	Show
						Trunk fat mass	NHGRI-EBI GWAS catalog	1	Show
						Type 2 diabetes	NHGRI-EBI GWAS catalog	1	Show
						Urate levels in overweight individuals	NHGRI-EBI GWAS catalog	1	Show
						WILMS TUMOR	NHGRI-EBI GWAS catalog	1	Show
						Waist circumference	dbGaP	2	Show
						Weight	NHGRI-EBI GWAS catalog	1	Show
PCSK5	NONE Found					ALL variants with a phenotype annotation	-	62	Show
						A body shape index	NHGRI-EBI GWAS catalog	1	Show
						Alzheimer's disease progression score	NHGRI-EBI GWAS catalog	1	Show
						Amyotrophic lateral sclerosis (age of onset)	NHGRI-EBI GWAS catalog	1	Show
						Ankylosing spondylitis	NHGRI-EBI GWAS catalog	1	Show
						Annotated by HGMD	HGMD-PUBLIC	2	Show
						Apolipoprotein B levels	NHGRI-EBI GWAS catalog	1	Show
						Blood pressure	dbGaP	1	Show
						Body Height	dbGaP	1	Show
						Body Mass Index	dbGaP	1	Show
						Body fat distribution (leg fat ratio)	NHGRI-EBI GWAS catalog	1	Show
						Body fat distribution (trunk fat ratio)	NHGRI-EBI GWAS catalog	1	Show
						ClinVar: phenotype not specified	ClinVar	20	Show
						Coronary Artery Disease	dbGaP	2	Show
						Dehydroepiandrosterone	dbGaP	1	Show
						Diverticular disease	NHGRI-EBI GWAS catalog	1	Show
						Echocardiography	dbGaP	1	Show
						Glucocorticoid-induced osteonecrosis	NHGRI-EBI GWAS catalog	1	Show
						Glucose homeostasis traits	NHGRI-EBI GWAS catalog	1	Show
						Height	NHGRI-EBI GWAS catalog	4	Show
						Hip circumference adjusted for BMI	NHGRI-EBI GWAS catalog	2	Show
						Hypotension and cognitive impairment	NHGRI-EBI GWAS catalog	1	Show
						Inflammatory bowel disease	NHGRI-EBI GWAS catalog	1	Show
						Intraocular pressure	NHGRI-EBI GWAS catalog	1	Show
						Iron	dbGaP	1	Show
						LDL cholesterol levels	NHGRI-EBI GWAS catalog	1	Show
						LDL cholesterol levels x alcohol consumption drinkers vs non-drinkers interaction 2df	NHGRI-EBI GWAS catalog	1	Show
						LDL cholesterol levels x alcohol consumption regular vs non-regular drinkers interaction 2df	NHGRI-EBI GWAS catalog	1	Show
						Low density lipoprotein cholesterol levels	NHGRI-EBI GWAS catalog	1	Show
						Male fertility	NHGRI-EBI GWAS catalog	1	Show
						Metabolite levels (5-HIAA)	NHGRI-EBI GWAS catalog	1	Show
						Pursuit maintenance gain	NHGRI-EBI GWAS catalog	1	Show
						Response to fenofibrate (adiponectin levels)	NHGRI-EBI GWAS catalog	1	Show
						Schizophrenia, bipolar disorder or major depressive disorder	NHGRI-EBI GWAS catalog	1	Show
						Systemic sclerosis	NHGRI-EBI GWAS catalog	1	Show
						Takayasu arteritis	NHGRI-EBI GWAS catalog	1	Show
						Total ventricular volume (Alzheimer's disease interaction)	NHGRI-EBI GWAS catalog	1	Show
						Vascular brain injury	NHGRI-EBI GWAS catalog	1	Show
						Waist circumference adjusted for BMI (adjusted for smoking behaviour)	NHGRI-EBI GWAS catalog	1	Show
						Waist circumference adjusted for BMI (joint analysis main effects and smoking interaction)	NHGRI-EBI GWAS catalog	1	Show
						Waist circumference adjusted for BMI in non-smokers	NHGRI-EBI GWAS catalog	1	Show
						Waist circumference adjusted for body mass index	NHGRI-EBI GWAS catalog	8	Show
						Weight	NHGRI-EBI GWAS catalog	1	Show
CACNA1C	Brugada syndrome	Orphanet	-			ALL variants with a phenotype annotation (WARNING: details table may not load for this number of variants!)	-	1455	Show
	BRUGADA SYNDROME 3	MIM morbid	-			Acoustic startle blink response	NHGRI-EBI GWAS catalog	1	Show
	Long QT syndrome 8	MIM morbid	-			Adult body size	NHGRI-EBI GWAS catalog	1	Show
	Romano-Ward syndrome	Orphanet	-			Adventurousness	NHGRI-EBI GWAS catalog	1	Show
	TIMOTHY SYNDROME	MIM morbid, DDG2P	monoallelic_autosomal			Amyloidosis	ClinVar	1	Show
	Timothy syndrome type 1	Orphanet	-			Annotated by HGMD	HGMD-PUBLIC	56	Show
						Aortic root size	NHGRI-EBI GWAS catalog	1	Show
						Arrhythmogenic right ventricular cardiomyopathy	ClinVar	1	Show
						Atypical femoral fracture in phosphonate treatment	NHGRI-EBI GWAS catalog	1	Show
						Autism spectrum disorder or schizophrenia	NHGRI-EBI GWAS catalog	2	Show
						Autism spectrum disorder, attention deficit-hyperactivity disorder, bipolar disorder, major depressive disorder, and schizophrenia (combined)	NHGRI-EBI GWAS catalog	1	Show
						BRUGADA SYNDROME 3	ClinVar	5	Show
						Bilirubin	dbGaP	1	Show
						Bipolar I disorder	NHGRI-EBI GWAS catalog	1	Show
						Bipolar disorder	NHGRI-EBI GWAS catalog	4	Show
						Bipolar disorder or major depressive disorder	NHGRI-EBI GWAS catalog	1	Show
						Broad depression or bipolar disorder	NHGRI-EBI GWAS catalog	1	Show
						Broad depression or schizophrenia	NHGRI-EBI GWAS catalog	1	Show
						Brugada syndrome	ClinVar	24	Show
						Brugada syndrome (shorter-than-normal QT interval)	ClinVar	2	Show
						CACNA1C-Related Disorder	ClinVar	1	Show
						CACNA1C-Related Disorders	ClinVar	1	Show
						CACNA1C-related condition	ClinVar	2	Show
						Cardiac arrhythmia	ClinVar	5	Show
						Cardiomyopathy	ClinVar	1	Show
						Cardiovascular phenotype	ClinVar	134	Show
						Catecholaminergic polymorphic ventricular tachycardia	ClinVar	1	Show
						Cerebral palsy	ClinVar	1	Show
						ClinVar: phenotype not specified	ClinVar	770	Show
						Cognitive ability, years of educational attainment or schizophrenia pleiotropy	NHGRI-EBI GWAS catalog	1	Show
						Concentric hypertrophic cardiomyopathy	ClinVar	1	Show
						Congenital long QT syndrome	ClinVar	2	Show
						Congestive heart failure	ClinVar	1	Show
						Creatinine	dbGaP	1	Show
						Diastolic blood pressure	NHGRI-EBI GWAS catalog	1	Show
						Ductal breast carcinoma	ClinVar	1	Show
						Electrocardiogram morphology amplitude at temporal datapoints	NHGRI-EBI GWAS catalog	3	Show
						Epilepsy	ClinVar	1	Show
						Esophageal atresia	ClinVar	1	Show
						Exploratory eye movement dysfunction in schizophrenia (cognitive search score)	NHGRI-EBI GWAS catalog	1	Show
						Familial hypertrophic cardiomyopathy 1	ClinVar	1	Show
						Fractional exhaled nitric oxide (childhood)	NHGRI-EBI GWAS catalog	1	Show
						General risk tolerance (MTAG)	NHGRI-EBI GWAS catalog	1	Show
						Heel bone mineral density	NHGRI-EBI GWAS catalog	1	Show
						Hematocrit	NHGRI-EBI GWAS catalog, dbGaP	3	Show
						Hemoglobin	NHGRI-EBI GWAS catalog	1	Show
						Hemoglobin S	dbGaP	1	Show
						History of neurodevelopmental disorder	ClinVar	66	Show
						Hypertrophic cardiomyopathy	ClinVar	2	Show
						Inborn genetic diseases	ClinVar	5	Show
						Inflammatory Bowel Diseases	dbGaP	1	Show
						Intellectual disability	ClinVar	3	Show
						LONG QT SYNDROME 1	ClinVar	1	Show
						Long QT syndrome (WARNING: details table may not load for this number of variants!)	ClinVar	1007	Show
						Long QT syndrome 8	ClinVar	7	Show
						Lumbar spine bone mineral density (integral)	NHGRI-EBI GWAS catalog	1	Show
						Lumbar spine bone mineral density (trabecular)	NHGRI-EBI GWAS catalog	1	Show
						Major depressive disorder and major depressive episode treated with electroconvulsive therapy	NHGRI-EBI GWAS catalog	1	Show
						Medication use agents acting on the renin-angiotensin system	NHGRI-EBI GWAS catalog	1	Show
						Neurodevelopmental abnormality	ClinVar	1	Show
						Paroxysmal familial ventricular fibrillation 1	ClinVar	1	Show
						Perceived intensity of aspartame	NHGRI-EBI GWAS catalog	1	Show
						Platelet Count	NHGRI-EBI GWAS catalog	1	Show
						Platelet distribution width	NHGRI-EBI GWAS catalog	1	Show
						Plateletcrit	NHGRI-EBI GWAS catalog	1	Show
						Post bronchodilator FEV1/FVC ratio	NHGRI-EBI GWAS catalog	1	Show
						Primary dilated cardiomyopathy	ClinVar	2	Show
						Psychosis proneness (hypomanic personality scale and revised physical anhedonia scale)	NHGRI-EBI GWAS catalog	1	Show
						Psychosis proneness (hypomanic personality scale)	NHGRI-EBI GWAS catalog	1	Show
						Pulmonic stenosis	ClinVar	1	Show
						Receptors, Tumor Necrosis Factor, Type II	dbGaP	1	Show
						Red blood cell count	NHGRI-EBI GWAS catalog	3	Show
						Red blood cell traits	NHGRI-EBI GWAS catalog	1	Show
						Response to olanzapine in schizophrenia	NHGRI-EBI GWAS catalog	1	Show
						Resting heart rate	NHGRI-EBI GWAS catalog	1	Show
						Restrictive cardiomyopathy	ClinVar	1	Show
						Schizophrenia	NHGRI-EBI GWAS catalog	7	Show
						Schizophrenia or bipolar disorder	NHGRI-EBI GWAS catalog	1	Show
						Sensorimotor dexterity	NHGRI-EBI GWAS catalog	1	Show
						Short QT Syndrome 4	ClinVar	1	Show
						Short-term memory (digit-span task)	NHGRI-EBI GWAS catalog	1	Show
						Sleep quality	NHGRI-EBI GWAS catalog	1	Show
						Stroke	dbGaP	1	Show
						Sudden cardiac death	ClinVar	2	Show
						Sudden unexplained death	ClinVar	1	Show
						TIMOTHY SYNDROME	ClinVar	82	Show
						Tunica Media	dbGaP	2	Show
						Ventricular tachycardia	ClinVar	3	Show
						Warfarin maintenance dose	NHGRI-EBI GWAS catalog	1	Show
						Wolff-Parkinson-White pattern	ClinVar	2	Show
						anorexia nervosa, attention-deficit/hyperactivity disorder, autism spectrum disorder, bipolar disorder, major depression, obsessive-compulsive disorder, schizophrenia, or Tourette syndrome pleiotropy	NHGRI-EBI GWAS catalog	2	Show
						short QT syndrome	ClinVar	1	Show
DGKA	NONE Found					ALL variants with a phenotype annotation	-	5	Show
						Anorexia nervosa	NHGRI-EBI GWAS catalog	1	Show
						ClinVar: phenotype not specified	ClinVar	2	Show
						Refractive error	NHGRI-EBI GWAS catalog	1	Show
						Vitiligo	NHGRI-EBI GWAS catalog	1	Show
DCC	Acute lymphoblastic leukemia	Cancer Gene Census	PMID:26189108	-		ALL variants with a phenotype annotation	-	198	Show
	Acute myeloid leukemia	Cancer Gene Census	PMID:27798625, PMID:31648334, PMID:22237025	-		Age at first sexual intercourse	NHGRI-EBI GWAS catalog	2	Show
	adenosquamous lung carcinoma	Cancer Gene Census	PMID:29681454	-		Alcoholism (alcohol use disorder factor score)	NHGRI-EBI GWAS catalog	1	Show
	adrenal cortex carcinoma	Cancer Gene Census	PMID:24747642	-		Annotated by HGMD	HGMD-PUBLIC	26	Show
	adrenocortical adenoma	Cancer Gene Census	PMID:25490274	-		Arteries	dbGaP	1	Show
	Alveolar rhabdomyosarcoma	Cancer Gene Census	PMID:24793135	-		Body Mass Index	NHGRI-EBI GWAS catalog	1	Show
	Anal Melanoma	Cancer Gene Census	PMID:22842228	-		Body Weight Changes	dbGaP	2	Show
	Anaplastic astrocytoma	Cancer Gene Census	PMID:24705251	-		Body mass index (ever vs never smoking interaction)	NHGRI-EBI GWAS catalog	1	Show
	Anaplastic Malignant Meningioma	Cancer Gene Census	PMID:28713588	-		Bone marrow hypocellularity	ClinVar	1	Show
	Anaplastic oligodendroglioma	Cancer Gene Census	PMID:28270234	-		Bortezomib-induced peripheral neuropathy in multiple myeloma	NHGRI-EBI GWAS catalog	1	Show
	angiosarcoma	Cancer Gene Census	PMID:24633157	-		Brain morphology MOSTest	NHGRI-EBI GWAS catalog	1	Show
	Atypical Meningioma	Cancer Gene Census	PMID:28713588	-		Carcinoma of colon	ClinVar	1	Show
	B-cell acute lymphoblastic leukemia	Cancer Gene Census	PMID:31697823, PMID:27655895	-		Chronic back pain	NHGRI-EBI GWAS catalog	1	Show
	bile duct carcinoma	Cancer Gene Census	-	-		ClinVar: phenotype not specified	ClinVar	43	Show
	bladder transitional cell carcinoma	Cancer Gene Census	PMID:33004514, PMID:25096233, PMID:24121792	-		Coenzyme Q10 levels	NHGRI-EBI GWAS catalog	1	Show
	brain glioblastoma	Cancer Gene Census	PMID:18772396, PMID:26496030, PMID:24705251	-		Cognitive ability	NHGRI-EBI GWAS catalog	1	Show
	Brain Stem Glioblastoma	Cancer Gene Census	PMID:24705251	-		Cognitive ability (MTAG)	NHGRI-EBI GWAS catalog	1	Show
	Breast carcinoma	Cancer Gene Census	PMID:31340200, PMID:27535334, PMID:22722201, PMID:28027327	-		Cognitive ability, years of educational attainment or schizophrenia pleiotropy	NHGRI-EBI GWAS catalog	1	Show
	Breast Carcinoma by Gene Expression Profile	Cancer Gene Census	PMID:30531871	-		Corpus callosum, agenesis of	ClinVar	10	Show
	breast ductal adenocarcinoma	Cancer Gene Census	Study links			Creatinine	dbGaP	2	Show
	-					Depression	NHGRI-EBI GWAS catalog	4	Show
	bronchoalveolar adenocarcinoma	Cancer Gene Census	PMID:27545006	-		Diabetes Mellitus	dbGaP	1	Show
	Burkitts lymphoma	Cancer Gene Census	-	-		E-Selectin	dbGaP	1	Show
	cecum adenocarcinoma	Cancer Gene Census	PMID:29844865, PMID:25344691, PMID:30239619	-		ESOPHAGEAL CARCINOMA, SOMATIC	ClinVar	1	Show
	Central Nervous System Lymphoma	Cancer Gene Census	PMID:24970810	-		Erythrocytes	dbGaP	1	Show
	cervical squamous cell carcinoma	Cancer Gene Census	-	-		Experiencing mood swings	NHGRI-EBI GWAS catalog	2	Show
	chondroblastoma	Cancer Gene Census	PMID:24162739	-		Feeling fed-up	NHGRI-EBI GWAS catalog	2	Show
	Chronic lymphocytic leukemia	Cancer Gene Census	PMID:21642962, PMID:23415222	-		Feeling miserable	NHGRI-EBI GWAS catalog	3	Show
	Chronic myelogenous leukemia	Cancer Gene Census	PMID:23856246	-		Follicle Stimulating Hormone	dbGaP	1	Show
	Clear cell renal carcinoma	Cancer Gene Census	PMID:23797736, PMID:24504440	-		Gallbladder cancer	NHGRI-EBI GWAS catalog	1	Show
	colon adenocarcinoma	Cancer Gene Census	Study links			Gastroesophageal reflux disease	NHGRI-EBI GWAS catalog	1	Show
	-					Gaze palsy, familial horizontal, with progressive scoliosis, 2	ClinVar	10	Show
	colon carcinoma	Cancer Gene Census	PMID:23856246	-		General cognitive ability	NHGRI-EBI GWAS catalog	6	Show
	colorectal adenocarcinoma	Cancer Gene Census	Study links			General factor of neuroticism	NHGRI-EBI GWAS catalog	4	Show
	-					Glomerular filtration rate	dbGaP	4	Show
	Colorectal Cancer	MIM morbid	-	-		Glucose homeostasis traits	NHGRI-EBI GWAS catalog	1	Show
	Cutaneous melanoma	Cancer Gene Census	Study links			Gut microbiota relative abundance unclassified genus belonging to family Clostridiaceae	NHGRI-EBI GWAS catalog	1	Show
	-					Heart Rate	dbGaP	3	Show
	diffuse gastric adenocarcinoma	Cancer Gene Census	PMID:24816253	-		Hip	dbGaP	1	Show
	diffuse large B-cell lymphoma	Cancer Gene Census	Study links			Homeostasis model assessment of insulin resistance	NHGRI-EBI GWAS catalog	1	Show
	-					Household income MTAG	NHGRI-EBI GWAS catalog	4	Show
	embryonal rhabdomyosarcoma	Cancer Gene Census	PMID:24793135, PMID:24332040	-		Inborn genetic diseases	ClinVar	1	Show
	Endometrial Endometrioid Adenocarcinoma	Cancer Gene Census	PMID:29162652	-		Intelligence (MTAG)	NHGRI-EBI GWAS catalog	15	Show
	Endometrial stromal sarcoma	Cancer Gene Census	PMID:26429873	-		Lung function (FVC)	NHGRI-EBI GWAS catalog	2	Show
	Ependymoma	Cancer Gene Census	PMID:24553141	-		MIRROR MOVEMENTS 1	ClinVar	22	Show
	Esophageal adenocarcinoma	Cancer Gene Census	PMID:23525077, PMID:22877736	-		Macular Degeneration	dbGaP	1	Show
	ESOPHAGEAL CANCER ESOPHAGEAL SQUAMOUS CELL CARCINOMA, SUSCEPTIBILITY TO, INCLUDED	MIM morbid	-	-		Malignant Colorectal Neoplasm	ClinVar	3	Show
	esophageal carcinoma	Cancer Gene Census	-	-		Mood instability	NHGRI-EBI GWAS catalog	2	Show
	Esophageal Squamous Cell Carcinoma	Cancer Gene Census	Study links			Mosquito bite size	NHGRI-EBI GWAS catalog	1	Show
	-					Multisite chronic pain	NHGRI-EBI GWAS catalog	12	Show
	Familial congenital mirror movements	Orphanet	-	-		Myocardial infarction	dbGaP	1	Show
	Gallbladder Adenocarcinoma	Cancer Gene Census	PMID:24997986, PMID:33563892, PMID:29360550	-		Neurociticism	NHGRI-EBI GWAS catalog	2	Show
	Gallbladder Small Cell Neuroendocrine Carcinoma	Cancer Gene Census	PMID:33563892	-		Number of sexual partners	NHGRI-EBI GWAS catalog	1	Show
	gastric adenocarcinoma	Cancer Gene Census	PMID:24807215, PMID:26489445	-		Obesity-related traits	NHGRI-EBI GWAS catalog	1	Show
	gastric carcinoma	Cancer Gene Census	-	-		Putamen volume	NHGRI-EBI GWAS catalog	1	Show
	gastric intestinal type adenocarcinoma	Cancer Gene Census	Study links			Response to exercise (triglyceride level interaction)	NHGRI-EBI GWAS catalog	1	Show
	-					Response to mTOR inhibitor (everolimus)	NHGRI-EBI GWAS catalog	1	Show
	GAZE PALSY, FAMILIAL HORIZONTAL, WITH PROGRESSIVE SCOLIOSIS 2, WITH IMPAIRED INTELLECTUAL DEVELOPMENT	MIM morbid	-	-		Risk-taking tendency (4-domain principal component model)	NHGRI-EBI GWAS catalog	1	Show
	Glioma	Cancer Gene Census	-	-		Schizophrenia	NHGRI-EBI GWAS catalog	2	Show
	hairy cell leukemia	Cancer Gene Census	PMID:23856246	-		Short-term memory (digit-span task)	NHGRI-EBI GWAS catalog	1	Show
	head and neck squamous cell carcinoma	Cancer Gene Census	PMID:25275298, PMID:25056374	-		Smoking behaviour cigarettes smoked per day	NHGRI-EBI GWAS catalog	1	Show
	Hepatobiliary Neoplasm	Cancer Gene Census	-	-		Smoking initiation	NHGRI-EBI GWAS catalog	1	Show
	HEPATOBLASTOMA	Cancer Gene Census	-	-		Smoking status (ever vs never smokers)	NHGRI-EBI GWAS catalog	2	Show
	Hepatocellular Carcinoma	Cancer Gene Census	PMID:22922871, PMID:23788652, PMID:28302680	-		Stroke	dbGaP	1	Show
	HER2 Positive Breast Carcinoma	Cancer Gene Census	-	-		Subcortical brain region volumes	NHGRI-EBI GWAS catalog	1	Show
	Horizontal gaze palsy with progressive scoliosis	Orphanet	-	-		Survival in colorectal cancer (distant metastatic)	NHGRI-EBI GWAS catalog	2	Show
	Kallmann Syndrome	Orphanet	-	-		White matter hyperintensity volume	NHGRI-EBI GWAS catalog	1	Show
	kidney neoplasm	Cancer Gene Census	-	-		White matter hyperintensity volume adjusted for hypertension	NHGRI-EBI GWAS catalog	1	Show
	Kidney Oncocytoma	Cancer Gene Census	PMID:25401301	-		White matter hyperintensity volume x hypertension interaction 2df	NHGRI-EBI GWAS catalog	1	Show
	Laryngeal squamous cell carcinoma	Cancer Gene Census	PMID:21798893, PMID:26619122	-		anorexia nervosa, attention-deficit/hyperactivity disorder, autism spectrum disorder, bipolar disorder, major depression, obsessive-compulsive disorder, schizophrenia, or Tourette syndrome pleiotropy	NHGRI-EBI GWAS catalog	1	Show
	lobular breast carcinoma	Cancer Gene Census	-	-		benign prostatic hyperplasia	NHGRI-EBI GWAS catalog	1	Show
	Lung adenocarcinoma	Cancer Gene Census	Study links
	-
	Lung carcinoma	Cancer Gene Census	-	-
	lymphoid neoplasm	Cancer Gene Census	-	-
	MANTLE CELL LYMPHOMA	Cancer Gene Census	PMID:24145436	-
	Medulloblastoma	Cancer Gene Census	PMID:22722829	-
	Melanoma	Cancer Gene Census	PMID:24265153, PMID:33024263, PMID:23890154, PMID:24265154	-
	Merkel cell skin cancer	Cancer Gene Census	PMID:27592799	-
	metaplastic breast carcinoma	Cancer Gene Census	PMID:28153863	-
	Midline-bridging neuronal commissure disruption, horizontal gaze palsy, scoliosis, and intellectual disability	DDG2P	-	biallelic_autosomal
	MIRROR MOVEMENTS 1	MIM morbid	-	-
	Mucinous Gastric Adenocarcinoma	Cancer Gene Census	PMID:24807215	-
	Multiple myeloma	Cancer Gene Census	PMID:30545397	-
	MYELODYSPLASTIC SYNDROME	Cancer Gene Census	PMID:19657110, PMID:22417201	-
	nasopharyngeal squamous cell carcinoma	Cancer Gene Census	PMID:28098136	-
	ND	Cancer Gene Census	Study links
	-
	Neoplasm	Cancer Gene Census	PMID:22722201	-
	nodular melanoma	Cancer Gene Census	PMID:30178487, PMID:33024263	-
	non-small cell lung carcinoma	Cancer Gene Census	PMID:29681454	-
	oral squamous cell carcinoma	Cancer Gene Census	PMID:21798897, PMID:21984974, PMID:23619168, PMID:24292195	-
	OSTEOSARCOMA	Cancer Gene Census	PMID:24190505, PMID:25512523, PMID:24703847	-
	Ovarian Endometrioid Adenocarcinoma	Cancer Gene Census	PMID:29162652	-
	Ovarian Endometrioid Adenocarcinoma with Squamous Differentiation	Cancer Gene Census	-	-
	Ovarian Granulosa Cell Tumor	Cancer Gene Census	PMID:30166312	-
	ovarian serous adenocarcinoma	Cancer Gene Census	PMID:22102435, PMID:33947352, PMID:21720365	-
	Pancreatic Acinar Cell Carcinoma	Cancer Gene Census	PMID:29109526	-
	Pancreatic adenocarcinoma	Cancer Gene Census	PMID:21750719	-
	pancreatic carcinoma	Cancer Gene Census	-	-
	pancreatic ductal adenocarcinoma	Cancer Gene Census	PMID:26804919, PMID:32583281, PMID:25855536	-
	pancreatic neoplasm	Cancer Gene Census	PMID:31925676	-
	pancreatic neuroendocrine tumor	Cancer Gene Census	-	-
	Papillary renal cell carcinoma	Cancer Gene Census	-	-
	Placental Choriocarcinoma	Cancer Gene Census	PMID:33319857	-
	prostate adenocarcinoma	Cancer Gene Census	PMID:26928463	-
	prostate carcinoma	Cancer Gene Census	Study links
	-
	rectal adenocarcinoma	Cancer Gene Census	Study links
	-
	Rhabdoid Meningioma	Cancer Gene Census	PMID:28713588	-
	Rhabdomyosarcoma	Cancer Gene Census	-	-
	Signet Ring Cell Gastric Adenocarcinoma	Cancer Gene Census	PMID:28978722	-
	skin carcinoma	Cancer Gene Census	PMID:21984974, PMID:24662767	-
	Small cell lung carcinoma	Cancer Gene Census	Study links
	-
	soft tissue sarcoma	Cancer Gene Census	-	-
	squamous cell lung carcinoma	Cancer Gene Census	PMID:26503331, PMID:29681454, PMID:22510280, PMID:22696596	-
	Thymic Carcinoma	Cancer Gene Census	PMID:25482724	-
	thyroid carcinoma	Cancer Gene Census	-	-
	Thyroid Gland Oncocytic Follicular Carcinoma	Cancer Gene Census	PMID:25625803	-
	unspecified peripheral T-cell lymphoma	Cancer Gene Census	PMID:24413734	-
	Uterine Carcinosarcoma	Cancer Gene Census	PMID:33021035	-
MYBPC1	ARTHROGRYPOSIS, DISTAL, TYPE 1B	MIM morbid	-			ALL variants with a phenotype annotation	-	247	Show
	Distal arthrogryposis type 1	Orphanet	-			Annotated by HGMD	HGMD-PUBLIC	7	Show
	LETHAL CONGENITAL CONTRACTURE SYNDROME 4	DDG2P, MIM morbid	biallelic_autosomal			Blood pressure	dbGaP	1	Show
	lethal congenital contracture syndrome type 3	Orphanet	-			Blood protein levels	NHGRI-EBI GWAS catalog	1	Show
	MYBPC1-related arthrogryposis and myopathy	DDG2P	monoallelic_autosomal			ClinVar: phenotype not specified	ClinVar	185	Show
	MYBPC1-related autosomal recessive non-lethal arthrogryposis multiplex congenita syndrome	Orphanet	-			Distal arthrogryposis	ClinVar	5	Show
	MYOPATHY, CONGENITAL, WITH TREMOR	MIM morbid	-			Distal arthrogryposis type 1B	ClinVar	75	Show
						Inborn genetic diseases	ClinVar	2	Show
						LETHAL CONGENITAL CONTRACTURE SYNDROME 4	ClinVar	11	Show
						Lung function FEV1	NHGRI-EBI GWAS catalog	1	Show
						MYBPC1-related condition	ClinVar	2	Show
						MYOPATHY, CONGENITAL, WITH TREMOR	ClinVar	14	Show
						Memory decline	NHGRI-EBI GWAS catalog	1	Show
TSPAN6	NONE Found					ALL variants with a phenotype annotation	-	2	Show
						Carotid Stenosis	dbGaP	1	Show
						ClinVar: phenotype not specified	ClinVar	1	Show
MRPL45	NONE Found					ALL variants with a phenotype annotation	-	1	Show
						Ovarian Cancer	NHGRI-EBI GWAS catalog	1	Show
TMPRSS11F	NONE Found					ALL variants with a phenotype annotation	-	2	Show
						Severe influenza A (H1N1) infection	NHGRI-EBI GWAS catalog	1	Show
						Venous thromboembolism adjusted for sickle cell variant rs77121243-T	NHGRI-EBI GWAS catalog	1	Show
CKB	NONE Found					ALL variants with a phenotype annotation	-	14	Show
						Adult body size	NHGRI-EBI GWAS catalog	1	Show
						Annotated by HGMD	HGMD-PUBLIC	4	Show
						Autism spectrum disorder or schizophrenia	NHGRI-EBI GWAS catalog	2	Show
						Body Mass Index	NHGRI-EBI GWAS catalog	1	Show
						Brain morphology MOSTest	NHGRI-EBI GWAS catalog	1	Show
						Coronary Artery Disease	NHGRI-EBI GWAS catalog	1	Show
						Extremely high intelligence	NHGRI-EBI GWAS catalog	1	Show
						Height	NHGRI-EBI GWAS catalog	2	Show
						Premature ovarian insufficiency	ClinVar	1	Show
						Schizophrenia	NHGRI-EBI GWAS catalog	1	Show
SHISA6	NONE Found					Adventurousness	NHGRI-EBI GWAS catalog	1	Show
						Body Height	dbGaP	1	Show
						Body Mass Index	dbGaP	1	Show
						Bone Density	dbGaP	1	Show
						Daytime sleep phenotypes	NHGRI-EBI GWAS catalog	1	Show
						Hemoglobin A, Glycosylated	dbGaP	1	Show
						Iron	dbGaP	1	Show
						Myopia	NHGRI-EBI GWAS catalog	1	Show
						Obesity-related traits	NHGRI-EBI GWAS catalog	2	Show
						Refractive error	NHGRI-EBI GWAS catalog	2	Show
						Seborrheic dermatitis	NHGRI-EBI GWAS catalog	1	Show
						Sleep duration (short sleep)	NHGRI-EBI GWAS catalog	1	Show
						Spherical equivalent or myopia (age of diagnosis)	NHGRI-EBI GWAS catalog	1	Show
						Waist-hip ratio	NHGRI-EBI GWAS catalog	1	Show
						Waist-to-hip ratio adjusted for BMI	NHGRI-EBI GWAS catalog	1	Show
NAV2	NONE Found					ALL variants with a phenotype annotation	-	46	Show
						Adverse response to drug	NHGRI-EBI GWAS catalog	1	Show
						Annotated by HGMD	HGMD-PUBLIC	4	Show
						Arteries	dbGaP	1	Show
						Asthma	dbGaP	1	Show
						Atrial fibrillation	NHGRI-EBI GWAS catalog	3	Show
						Bone mineral density x blood lead interaction in current smokers (2df test)	NHGRI-EBI GWAS catalog	1	Show
						Brain morphology MOSTest	NHGRI-EBI GWAS catalog	1	Show
						Cell Adhesion Molecules	dbGaP	3	Show
						ClinVar: phenotype not specified	ClinVar	13	Show
						Coronary artery aneurysm in Kawasaki disease	NHGRI-EBI GWAS catalog	1	Show
						Electrocardiogram morphology amplitude at temporal datapoints	NHGRI-EBI GWAS catalog	1	Show
						General cognitive ability	NHGRI-EBI GWAS catalog	1	Show
						Hepatitis	NHGRI-EBI GWAS catalog	1	Show
						Hirschsprung disease 1	ClinVar	1	Show
						L1-L4 bone mineral density x serum urate levels interaction	NHGRI-EBI GWAS catalog	1	Show
						Lateral thalamic nuclei volume	NHGRI-EBI GWAS catalog	1	Show
						Lipoproteins	dbGaP	1	Show
						Low susceptibility to hepatitis C infection	NHGRI-EBI GWAS catalog	1	Show
						Macular thickness	NHGRI-EBI GWAS catalog	1	Show
						Monobrow	NHGRI-EBI GWAS catalog	1	Show
						Myocardial infarction	dbGaP	2	Show
						Obesity-related traits	NHGRI-EBI GWAS catalog	1	Show
						PR interval	NHGRI-EBI GWAS catalog	2	Show
						Response to TNF inhibitor in rheumatoid arthritis (change in tender 28-joint count)	NHGRI-EBI GWAS catalog	1	Show
						Response to inhaled glucocorticoid treatment in asthma (change in FEV1)	NHGRI-EBI GWAS catalog	1	Show
						Smoking initiation (ever regular vs never regular)	NHGRI-EBI GWAS catalog	1	Show
						Stroke	dbGaP	1	Show
						Subjective response to placebo treatment in childhood asthma change in cough/wheeze	NHGRI-EBI GWAS catalog	1	Show
						Waist circumference	NHGRI-EBI GWAS catalog	1	Show
RERE	1p36 deletion syndrome	Orphanet	-			ALL variants with a phenotype annotation	-	197	Show
	NEURODEVELOPMENTAL DISORDER WITH OR WITHOUT ANOMALIES OF THE BRAIN, EYE, OR HEART	MIM morbid	-			Allergic disease (asthma, hay fever or eczema)	NHGRI-EBI GWAS catalog	1	Show
	Phenocopy of Proximal 1p36 Deletions	DDG2P	monoallelic_autosomal			Allergic rhinitis	NHGRI-EBI GWAS catalog	1	Show
	RERE-related neurodevelopmental syndrome	Orphanet	-			Allergy	NHGRI-EBI GWAS catalog	1	Show
						Annotated by HGMD	HGMD-PUBLIC	9	Show
						Asthma	NHGRI-EBI GWAS catalog	5	Show
						Asthma (adult onset)	NHGRI-EBI GWAS catalog	1	Show
						Asthma (moderate or severe)	NHGRI-EBI GWAS catalog	1	Show
						Asthma and major depressive disorder	NHGRI-EBI GWAS catalog	1	Show
						Asthma or allergic disease (pleiotropy)	NHGRI-EBI GWAS catalog	1	Show
						Autism spectrum disorder	ClinVar	1	Show
						Autism spectrum disorder or schizophrenia	NHGRI-EBI GWAS catalog	1	Show
						Autism spectrum disorder, attention deficit-hyperactivity disorder, bipolar disorder, major depressive disorder, and schizophrenia (combined)	NHGRI-EBI GWAS catalog	1	Show
						Autistic Disorder	ClinVar	1	Show
						Autoimmune thyroid disease	NHGRI-EBI GWAS catalog	1	Show
						Body size at age 10	NHGRI-EBI GWAS catalog	1	Show
						CHARGE association	ClinVar	1	Show
						Cerebral visual impairment and intellectual disability	ClinVar	1	Show
						Chronic obstructive pulmonary disease or high blood pressure (pleiotropy)	NHGRI-EBI GWAS catalog	1	Show
						ClinVar: phenotype not specified	ClinVar	104	Show
						Daytime nap	NHGRI-EBI GWAS catalog	1	Show
						Depression	NHGRI-EBI GWAS catalog	1	Show
						Eosinophil counts	NHGRI-EBI GWAS catalog	1	Show
						Eosinophil percentage of granulocytes	NHGRI-EBI GWAS catalog	1	Show
						Eosinophil percentage of white cells	NHGRI-EBI GWAS catalog	1	Show
						Feeling miserable	NHGRI-EBI GWAS catalog	1	Show
						Femoral neck bone mineral density	NHGRI-EBI GWAS catalog	1	Show
[truncated: 653 more rows]
